# Supplementary material for: Therapeutic efficacy of albendazole against soil-transmitted helminthiasis in children measured by five diagnostic methods
Source: PLoS Negl Trop Dis. 2019 Aug 1;13(8):e0007471. doi: 10.1371/journal.pntd.0007471 (PMC6675043; doi:10.1371/journal.pntd.0007471)
Supplement: S4 Info — (XLSX) [file pntd.0007471.s004.xlsx]

## Sheet: Data
SubjectID	SchoolID	Age	Site	Sexs	Date_treat	Date_foll	Days		BL_KK1_AL_EPG	BL_KK2_AL_EPG	BL_MF_AL_EPG	BL_FP_AL_EPG		FU_KK1_AL_EPG	FU_KK2_AL_EPG	FU_MF_AL_EPG	FU_FP_AL_EPG		BL_KK1_TT_EPG	BL_KK2_TT_EPG	BL_MF_TT_EPG	BL_FP_TT_EPG		FU_KK1_TT_EPG	FU_KK2_TT_EPG	FU_MF_TT_EPG	FU_FP_TT_EPG		BL_KK1_HW_EPG	BL_KK2_HW_EPG	BL_MF_HW_EPG	BL_FP_HW_EPG		FU_KK1_HW_EPG	FU_KK2_HW_EPG	FU_MF_HW_EPG	FU_FP_HW_EPG		BL_qPCR_AL_GEN	FU_qPCR_AL_GEN		BL_qPCR_TT_GEN	FU_qPCR_TT_GEN		BL_qPCR_NA_GEN	BL_qPCR_AD_GEN	BL_qPCR_HW_GEN		FU_qPCR_NA_GEN
TA001	1	12	Tanzania	0	42570	42586	16		1176	1224	3260	1020		24	12	0	0		3504	3492	14600	1768		3552	3888	14240	2210		0	0	0	0		0	0	0	0		4.82992	0		44.2	33.2388		0	0	0		0
TA002	1	10	Tanzania	0	42570	42586	16		0	0	0	0		0	0	0	68		408	396	1640	238		792	948	670	374		0	0	0	0		0	0	0	0		0	0		5.46669	5.35653		0	0	0		0
TA003	1	12	Tanzania	0	42570	42586	16		4680	4584	3470	782		0	0	0	0		2448	2388	990	204		552	1728	2150	408		120	84	0	0		0	12	40	34		54.0744	0		11.7691	2.30912		101.558	0	101.558		6.81888
TA004	1	11	Tanzania	0	42570	42587	17		3120	3048	2010	1870		0	0	0	0		2712	2604	1420	544		4800	4200	3130	238		0	0	0	0		0	0	0	0		106.693	0		16.8631	25.6836		0	0	0		0
TA005	1	12	Tanzania	0	42570	42586	16		0	0	0	0		0	0	0	0		5592	5880	10650	4658		12576	14328	13880	2142		0	0	10	0		0	0	0	0		7.63559	0		55.2937	17.0936		0.0816193	0	0.0816193		28.2028
TA006	1	11	Tanzania	0	42570	42586	16		0	0	0	0		0	0	0	0		744	792	560	238		48	252	60	476		0	0	0	0		0	0	0	0		0	0		2.17232	0.314057		0.323836	0	0.323836		0
TA007	1	11	Tanzania	0	42570	42586	16		0	0	0	0		0	0	0	0		1008	1152	1340	204		888	1236	1190	544		0	0	0	0		0	0	0	0		1.6306	0.000890635		6.97942	22.1218		0	0	0		0
TA008	1	12	Tanzania	0	42570	42586	16		0	0	0	0		0	0	0	0		1944	1896	1120	1666		1080	972	690	34		0	0	0	0		0	0	0	0		0.204583	0.000461506		19.4458	2.01607		0	0	0		0
TA009	1	11	Tanzania	0	42570	42586	16		2472	2628	1200	578		0	0	0	0		384	348	610	34		384	516	900	0		0	0	0	0		0	0	0	0		0.0749144	0		10.6301	15.6502		0	0	0		115.041
TA010	1	13	Tanzania	0	42570	42586	16		0	0	0	0		0	0	0	68		8088	8328	13220	3944		10896	10836	6700	306		72	48	0	0		0	0	0	0		0.0430484	0		40.4679	17.8039		1725.3	0	1725.3		0.151174
TA011	1	11	Tanzania	0	42570	42586	16		0	0	0	68		0	0	0	34		456	504	3670	374		240	252	630	340		0	0	0	0		0	0	0	0		0.27088	0		5.393	1.29702		0	0	0		0
TA012	1	11	Tanzania	0	42570	42586	16		19032	18564	20960	86088		0	0	0	0		1536	1692	3020	1972		3960	5148	3770	170		0	0	60	34		0	12	0	0		274.648	0		13.5716	12.5955		70.846	0	70.846		9.84286
TA013	1	11	Tanzania	0	42570	42586	16		13320	13284	20660	2448		0	0	0	0		552	528	820	102		0	0	0	136		0	0	0	0		0	0	0	0		95.5028	0		3.92029	0		0	0	0		0
TA014	1	11	Tanzania	0	42570	42586	16		2688	2784	6240	1598		0	0	0	34		72	156	780	170		408	336	330	68		0	0	0	0		0	0	0	0		8.22098	0		5.35653	1.89663		0	0	0		0
TA015	1	12	Tanzania	0	42570	42586	16		5544	4656	2560	6426		0	0	0	0		1680	1308	950	340		0	0	0	0		288	240	120	170		0	0	0	0		16.341	0		5.69386	0		236.404	0	236.404		0
TA016	1	12	Tanzania	0	42570	42586	16		0	0	0	0		0	0	0	0		1392	1764	5370	578		8304	14904	10260	5304		24	12	110	68		0	0	0	0		0	0		26.57	31.2696		13.3493	0	13.3493		0.536892
TA017	1	11	Tanzania	0	42570	42586	16		10152	17904	14220	2482		0	0	0	0		936	912	560	0		216	468	390	34		0	36	0	34		0	0	0	0		28.4372	0		2.77343	1.65592		0	0	0		0
TA018	1	12	Tanzania	1	42570	42586	16		0	0	0	0		0	0	0	0		5400	5256	4720	1836		11928	11988	11680	408		0	0	0	0		0	0	0	0		0	0		18.2938	48.936		0	0	0		0
TA019	1	12	Tanzania	1	42570	42586	16		1560	1908	4940	1530		0	0	0	0		1008	1272	4670	918		6432	5808	10080	2788		240	156	620	408		432	600	1080	612		24.5315	0		10.5582	7.07479		151.762	0	151.762		107.344
TA020	1	13	Tanzania	1	42570	42586	16		21528	21396	7790	47600		0	0	0	0		7632	7404	980	1020		4440	4344	2900	952		120	84	0	0		0	0	0	0		69.5132	0.000534983		9.86551	14.3288		0.300082	0	0.300082		0
TA021	1	12	Tanzania	1	42570	42586	16		11592	11784	16020	15572		0	12	0	0		768	1044	1520	1462		6456	6408	1960	1224		0	0	120	170		0	48	120	34		50.9714	0.84494		4.97125	5.393		8.27806	0	8.27806		11.0727
TA022	1	11	Tanzania	1	42570	42586	16		24576	24660	13760	14994		0	0	0	0		1992	2172	2240	136		5448	5928	6520	1632		0	0	0	0		96	108	0	0		102.825	3.86987		18.9251	29.6173		348.407	0	348.407		6.18878
TA023	1	11	Tanzania	1	42570	42586	16		312	444	630	0		0	0	0	0		144	132	1900	34		1704	1548	940	170		0	0	10	0		0	0	0	0		5.55768	0.000259385		2.92816	0.322698		0	0	0		0
TA024	1	12	Tanzania	1	42570	42586	16		0	0	0	0		0	0	0	0		1896	2004	5130	102		16680	27504	7590	6256		0	0	0	0		216	360	20	340		0	0		22.4241	17.5639		0	0	0		6.45136
TA025	1	12	Tanzania	1	42570	42586	16		26640	27852	16060	2176		0	0	0	0		2328	2436	1300	0		2520	1956	2440	204		240	348	0	170		0	0	0	0		7.30456	0		2.05753	33.9224		8.51059	0	8.51059		0
TA026	1	7	Tanzania	1	42571	42587	16		7344	7452	12180	2924		0	0	0	0		2352	2364	4840	510		1776	2772	10260	374		0	0	20	0		0	0	100	0		14.4125	0		8.04836	19.1837		33.0726	0	33.0726		3.83773
TA027	1	11	Tanzania	1	42571	42591	20		0	0	0	0		0	0	0	0		912	948	2780	476		1248	1200	1740	306		720	768	1670	238		0	0	0	0		1.90422	0		2.66278	4.58248		24.5549	0	24.5549		0
TA028	1	10	Tanzania	1	42571	42587	16		87840	102144	59470	91800		0	0	0	0		14784	12864	12060	1224		3456	3756	11180	476		0	24	100	204		0	0	0	0		25.0812	0		12.1753	18.2938		0.12981	0	0.12981		0
TA029	1	7	Tanzania	1	42571	42587	16		0	0	0	0		0	0	0	0		504	528	4150	204		984	1092	700	102		192	180	650	374		0	0	0	0		0	0		1148.2	5.35653		0	0	0		0.37453
TA055	1	8	Tanzania	0	42572	42591	19		6672	6768	18010	9724		0	0	0	0		264	288	1910	340		1872	2016	1020	340		0	0	0	0		0	0	0	0		12.3415	0		2.11414	21.9722		0	0	0		0
TA056	1	11	Tanzania	0	42572	42591	19		0	0	0	0		0	0	0	0		1368	888	1600	34		1368	1380	1150	102		0	0	0	0		0	0	0	0		0.0176107	0		4.42961	22.2725		0	0	0		0
TA057	1	8	Tanzania	0	42572	42591	19		0	0	0	0		0	0	0	0		7680	7416	17200	68		2136	2232	2030	136		0	0	0	0		0	0	0	0		0	0		22.1218	28.2433		0	0	0		0
TA058	1	11	Tanzania	1	42572	42591	19		576	408	0	0		0	0	0	0		9648	9396	13300	1020		10800	12300	6440	272		0	0	0	0		0	0	0	0		0.481958	0		20.6705	15.8641		0	0	0		0
TA059	1	10	Tanzania	1	42572	42591	19		17424	15240	13140	6256		0	0	0	0		6216	4920	7660	1768		9456	10608	8540	1326		336	168	0	204		0	0	0	0		6.73449	0.000511789		8.10317	1.72474		17.9801	0	17.9801		0
TA060	1	9	Tanzania	1	42572	42591	19		3792	4236	5080	3808		0	0	0	0		3096	3048	5940	306		9624	9540	9050	2720		48	144	60	0		0	0	0	0		0.916463	0		3.58927	9.15592		3.55623	0	3.55623		0
TA061	1	10	Tanzania	1	42572	42591	19		30168	24108	37860	9588		0	0	0	0		10968	10644	21020	2652		12456	12564	12460	1394		48	24	0	68		96	132	0	34		26.6081	0.0216572		28.8242	29.218		108.09	0	108.09		11.2271
TA062	1	9	Tanzania	1	42572	42592	20		44400	63960	43920	21590		0	0	0	0		1032	2016	3280	68		1320	2088	2070	102		72	36	800	442		120	120	150	0		50.5963	0		5.46669	37.5572		204.406	0	204.406		1092.34
TA063	1	10	Tanzania	0	42572	42591	19		13800	10476	15020	34		0	0	0	0		4824	2688	5400	3468		2400	2292	1270	34		144	72	140	0		0	0	10	68		15.8652	0		18.5437	6.97942		16.432	0	16.432		24.5549
TA064	1	12	Tanzania	1	42572	42591	19		0	0	0	3910		0	0	0	0		8496	9156	23280	1938		5592	5700	7860	1802		0	0	0	442		0	0	0	0		0	0		21.676	7.41896		0	0	0		0
TA065	1	11	Tanzania	0	42572	42591	19		7632	10548	5880	0		0	0	0	0		20328	24864	2580	34		7008	7104	2780	646		24	96	10	0		48	36	10	0		69.0016	0		35.3321	14.3288		6.67867	0	6.67867		34.4758
TA066	1	9	Tanzania	1	42572	42591	19		0	0	0	2346		0	0	0	0		1488	1512	1860	1666		5400	4680	1580	136		0	0	0	0		0	0	0	0		0.00351891	0		6.13514	2.14303		0	0	0		0
TA067	1	9	Tanzania	1	42572	42591	19		63024	58308	24620	2006		0	0	0	0		19152	16572	10680	340		13944	15156	17040	2958		0	0	0	0		0	0	0	0		49.8543	0		28.2433	16.7491		0	0	0		0
TA068	1	11	Tanzania	1	42572	42591	19		21528	27408	35360	50864		0	0	0	0		3096	2544	6720	1224		8808	7944	5060	204		360	324	880	204		120	132	80	0		42.6906	0.000448069		20.117	3.86744		94.763	0	94.763		19.4033
TA069	1	11	Tanzania	1	42572	42591	19		0	0	0	0		0	0	0	0		936	1032	2340	952		1656	1896	740	102		0	0	0	68		0	0	0	0		0	0.000359006		0.631766	0.05916		0.0997737	0	0.0997737		0
TA070	1	12	Tanzania	1	42572	42592	20		19704	25536	25400	19210		0	0	0	0		720	2592	1840	136		768	816	1530	306		0	0	0	0		0	12	40	0		437.408	0		0.784987	1.6672		0.0478851	0	0.0478851		4.43849
TA071	1	11	Tanzania	1	42572	42591	19		0	0	0	0		0	0	0	0		336	276	580	0		1272	1176	1860	68		48	36	70	34		0	0	0	0		1.52572	0		0.0312611	0.790332		1.54905	1.0153	2.56435		0
TA072	1	10	Tanzania	0	42573	42592	19		29520	48492	32300	36244		0	0	0	0		17184	24132	13780	1156		2112	2436	3860	544		0	0	0	0		0	0	0	0		28.4372	0		1.70149	0.540472		0	0	0		0.0277071
TA073	1	13	Tanzania	0	42573	42592	19		18768	28800	13610	20196		0	0	0	102		1272	2448	1090	612		1224	1008	870	340		0	0	0	0		0	0	0	0		12.9965	0		0.333835	0.988696		0	0	0		0
TA074	1	12	Tanzania	1	42573	42592	19		0	0	0	0		0	0	0	0		2136	2208	1750	1088		4416	4116	3020	884		0	0	0	0		0	0	0	0		0	0		0.217704	0.995428		0	0	0		0
TA075	1	10	Tanzania	1	42573	42592	19		0	0	0	0		0	0	0	34		8304	9912	17400	3298		21792	21684	22900	1972		72	96	0	0		120	144	80	0		0	0		16.8631	13.1189		4.22846	0	4.22846		7.10819
TA076	1	11	Tanzania	1	42573	42592	19		49152	48984	640	23018		0	0	20	0		6000	8916	19760	2584		8184	7032	6980	884		72	60	110	34		24	24	50	0		29.2899	0		1.3787	2.48808		1.69498	0	1.69498		17.9801
TA077	1	12	Tanzania	1	42573	42592	19		55512	47736	14000	59976		0	0	0	0		6840	5040	9880	2482		14952	16980	3710	782		336	300	560	680		0	24	0	0		90.69	0		2.52208	3.76388		5.97815	0	5.97815		0.994426
TA078	1	10	Tanzania	1	42573	42592	19		30216	44124	31370	31450		0	0	0	0		8328	23160	6340	2720		2376	2772	2520	442		0	0	0	0		0	0	0	0		187.048	0		4.05558	1.11715		0	0	0		0
TA079	1	11	Tanzania	1	42573	42592	19		14400	18504	18860	9690		0	0	0	0		3336	3144	2400	714		5424	5304	7510	1156		0	0	80	0		0	0	0	0		34.714	0		0.590317	2.81133		1.41568	0	1.41568		0
TA080	1	10	Tanzania	1	42573	42592	19		600	300	0	0		0	0	0	0		2664	3168	6620	1496		1752	1668	1930	374		0	0	0	0		0	0	0	0		0.624156	0		2.40508	3.35379		0	0	0		0
TA081	1	10	Tanzania	1	42573	42592	19		0	0	0	0		0	0	0	0		2352	3060	3440	374		11736	11844	3380	2108		0	0	0	0		0	0	0	0		0.001188	0		3.35379	8.26982		0.209334	0	0.209334		0
TA082	1	10	Tanzania	1	42573	42592	19		0	0	0	0		0	0	0	0		3672	3696	3870	34		1416	2772	1340	136		72	96	130	68		0	12	40	0		0.226873	0		0.5154	0.44999		0.0324914	0	0.0324914		7.94113
TA083	1	11	Tanzania	1	42573	42592	19		13632	15528	22300	238		0	0	0	0		3960	5868	9860	68		15864	15768	5970	986		0	0	0	0		0	0	0	0		60.8585	0		7.88617	5.17783		0.116195	0	0.116195		0
TA084	1	14	Tanzania	0	42573	42592	19		9000	9612	11380	0		0	0	0	0		3168	3696	4080	0		3312	3120	2020	340		0	0	0	0		0	0	0	34		6.25495	2.59692		2.32484	2.14303		2.92937	0	2.92937		0.132535
TA085	1	10	Tanzania	0	42573	42592	19		0	0	0	0		0	0	0	0		13944	15996	8030	34		16608	17604	10620	1734		192	216	90	0		24	24	0	0		0	0		3.61371	6.83877		16.206	0	16.206		29.6037
TA087	1	10	Tanzania	0	42573	42592	19		68928	74568	6020	510		0	0	0	0		11088	9744	16500	68		2712	2640	2120	272		1272	780	250	884		96	96	50	34		98.3668	0		10.3454	0.73848		33.3025	0	33.3025		8.56973
TA088	1	10	Tanzania	0	42573	42592	19		1656	1716	2160	102		0	0	0	0		1584	1320	1050	204		10248	9876	5960	884		0	0	0	0		0	0	0	0		3.12364	0		1.23685	5.42972		1.81653	0	1.81653		1.09567
TA089	1	10	Tanzania	0	42573	42592	19		5976	6276	5990	1632		0	0	0	0		720	624	740	102		2616	2868	2340	204		0	0	0	0		0	0	0	0		1.41708	0		0.289496	0.359707		0	0	0		0
TA090	1	11	Tanzania	0	42573	42592	19		29280	26964	22310	36584		0	0	0	34		2928	2748	9860	918		8880	8472	5550	1666		0	0	0	0		0	0	0	0		41.1426	0		1.36011	1.43599		0	0	0		0
TA092	2	12	Tanzania	0	42576	42594	18		0	0	10	0		0	0	0	0		312	444	230	136		672	768	370	68		0	0	0	0		0	0	0	0		0	0		0.0616185	0.0339132		0	0	0		0
TA093	2	10	Tanzania	0	42576	42593	17		0	0	0	0		0	0	0	0		792	804	260	34		264	312	230	102		0	0	0	0		0	0	0	0		0	0		0.044188	0.141971		0	0	0		0
TA094	2	12	Tanzania	0	42576	42593	17		0	0	0	0		0	0	0	0		360	528	450	68		360	432	410	204		0	0	0	0		0	0	0	0		0.597096	0		0.0725171	0.494836		0	0	0		0
TA095	2	11	Tanzania	0	42576	42593	17		58224	78468	11070	10574		24	48	0	0		2880	2616	590	136		2112	2184	750	510		0	0	0	0		0	0	0	0		42.3764	3.01038		0.936454	0.196635		0	0	0		0
TA096	2	12	Tanzania	0	42576	42593	17		32544	35268	6390	6154		0	0	10	0		2976	3432	1020	102		648	720	1180	340		0	0	0	0		0	0	0	0		8.59354	0		0.484864	0.379775		0	0	0		0
TA098	2	11	Tanzania	0	42576	42594	18		0	0	0	0		0	0	0	0		408	612	410	442		480	456	290	68		0	0	0	0		0	0	0	0		0	0		0.268674	0.2062		1.19062	0	1.19062		0
TA099	2	12	Tanzania	0	42576	42593	17		3936	3180	1170	102		0	0	0	0		1440	1620	1740	238		3816	3564	4700	884		0	0	0	0		0	0	0	0		10.3365	0		1.32369	2.2935		0	0	0		0
TA100	2	11	Tanzania	0	42576	42593	17		0	0	0	0		0	0	0	0		456	408	480	0		624	576	280	340		0	0	0	0		0	0	0	0		0	0		0.0537984	0.753668		0.268607	0	0.268607		0.199428
TA101	2	11	Tanzania	0	42576	42593	17		7824	6024	6660	306		0	0	0	0		312	324	330	0		528	684	730	102		0	0	0	0		0	0	0	0		0	0		0.101811	0.845824		0	0	0		0
TA102	2	11	Tanzania	0	42576	42593	17		0	0	0	68		0	0	0	0		1296	1056	1890	102		1752	1728	1750	850		0	0	0	0		0	0	0	0		0	0		0.0894952	0.174025		0	0	0		0
TA103	2	12	Tanzania	1	42576	42593	17		0	0	0	0		0	0	0	34		2784	2976	1990	34		4440	4080	530	136		504	516	240	544		0	60	0	0		0	0		0.322698	0.834423		15.0173	0	15.0173		1.33938
TA104	2	11	Tanzania	1	42576	42593	17		2880	2664	2690	1802		0	0	0	0		720	876	1340	1190		648	1140	1540	816		0	0	0	0		0	0	0	0		1.07025	0		0.432036	1.54728		0	0	0		0
TA105	2	12	Tanzania	1	42576	42593	17		9984	10344	8040	1598		0	0	0	0		1368	1584	2240	34		2256	3300	2760	340		0	0	0	0		0	0	0	0		7.74923	0		0.905213	0.242672		0	0	0		0
TA106	2	13	Tanzania	1	42577	42593	16		0	0	0	0		0	0	0	0		504	468	520	0		312	312	480	34		72	36	50	0		0	0	0	0		0.597096	0		1.50585	0.167082		26.3157	0	26.3157		0
TA107	2	12	Tanzania	1	42577	42593	16		0	0	0	0		0	0	0	0		1248	1212	1180	0		1224	1080	1490	0		0	0	0	0		0	0	0	0		0.00106339	0		1.28825	1.00221		1.02236	0	1.02236		0
TA108	2	12	Tanzania	1	42577	42593	16		0	0	0	0		0	0	0	0		288	204	550	0		264	264	650	34		72	108	220	136		0	0	0	0		0	0		0.494836	1.23685		86.6042	0	86.6042		0.559672
TA109	2	14	Tanzania	0	42577	42593	16		0	0	0	0		0	0	0	0		168	228	700	0		480	624	480	272		0	0	0	0		0	0	0	0		0	0		0.540472	0.713844		0	0	0		0
TA110	2	12	Tanzania	0	42577	42593	16		8088	8100	7360	544		0	0	0	0		2640	2700	3620	136		5712	4584	5480	646		0	0	0	0		0	0	0	0		48.7616	0		3.00872	1.58986		0	0	0		0
TA111	2	12	Tanzania	0	42577	42593	16		0	0	0	0		0	0	0	0		1176	1044	2290	0		624	624	540	0		192	204	210	0		0	0	0	0		0	0		2.09985	0.384964		122.44	0	122.44		2.33088
TA112	2	11	Tanzania	0	42577	42593	16		0	0	0	0		0	0	0	0		1632	1320	1880	0		3024	3132	1490	170		216	156	300	170		144	96	50	0		0.857515	0		3.09151	1.42628		174.308	0	174.308		35.4442
TA113	2	11	Tanzania	0	42577	42593	16		0	0	0	0		0	0	0	0		2256	2916	10360	374		1800	1704	1490	476		0	0	0	0		0	0	0	0		0	0		17.9251	6.05244		0	0	0		0
TA114	3	11	Tanzania	0	42578	42594	16		0	0	0	0		0	0	0	0		2976	3420	2050	1428		6072	5928	3340	510		0	0	0	0		0	0	0	0		0.014859	0		9.60133	0.333835		0	0	0		0
TA116	3	10	Tanzania	0	42578	42594	16		0	0	0	34		0	0	0	0		1176	1188	1140	374		1992	2616	1910	476		48	36	30	0		0	0	0	0		0	0		3.13375	4.34034		15.0173	0	15.0173		0
TA117	3	11	Tanzania	0	42578	42594	16		0	0	0	34		0	0	0	0		216	384	570	0		576	660	340	136		0	0	0	0		0	0	0	0		0	0		1.24527	1.21192		0	0	0		0
TA118	3	13	Tanzania	0	42578	42594	16		2736	2376	3260	1122		0	0	0	0		576	456	470	272		1320	1452	1450	272		0	0	0	0		0	0	0	0		11.7196	0		0.801131	1.04385		0	0	0		0
TA119	3	12	Tanzania	1	42578	42599	21		0	0	0	68		0	0	0	0		4752	4140	1280	204		1296	1164	740	34		0	0	0	0		0	0	0	0		0.118432	0		7.22029	1.78426		0	0	0		0
TA121	3	10	Tanzania	1	42578	42597	19		19896	19644	13620	4046		0	0	0	0		144	168	140	0		288	192	190	34		0	0	0	0		0	0	0	0		29.5071	0		0.108223	0.220679		0	0	0		0
TA122	3	12	Tanzania	0	42578	42594	16		0	0	0	0		0	0	0	0		264	240	90	0		72	96	110	0		0	0	0	0		0	0	0	0		0	0		0.176403	0.718705		0	0	0		0
TA123	3	11	Tanzania	0	42578	42594	16		22800	25476	16640	5712		0	0	0	0		2304	3120	1260	510		912	948	1120	204		0	0	0	0		0	0	0	0		14.5194	0		4.13899	2.94809		0	0	0		0
TA124	3	13	Tanzania	1	42578	42594	16		2184	2496	3940	646		0	0	0	0		1560	1584	2400	442		1392	1176	1200	374		120	96	80	34		216	156	130	68		8.10042	0		5.35653	5.35653		39.3243	0	39.3243		14.7085
TA125	3	11	Tanzania	0	42578	42594	16		26856	38232	27460	15266		0	0	0	0		144	144	100	136		0	0	0	0		0	0	0	0		0	0	0	0		54.8792	0.00103243		0.511914	0.0438892		0.0506129	0	0.0506129		0
TA126	3	11	Tanzania	1	42578	42594	16		0	0	0	0		0	0	0	0		1656	1692	1690	204		1440	1296	1580	408		0	0	0	0		0	0	0	0		0	0		29.417	53.4491		0	0	0		0
TA127	3	11	Tanzania	0	42578	42594	16		5712	6804	3690	3366		0	0	0	0		1104	1584	1380	782		120	120	370	102		0	0	0	0		0	0	0	0		31.5355	0		5.54139	0.680728		0	0	0		0
TA128	3	11	Tanzania	1	42578	42594	16		0	0	0	0		0	0	0	0		1464	1596	1090	714		3480	3192	1000	544		288	204	50	68		240	180	50	0		0	0		5.85053	7.31895		54.4531	0	54.4531		169.545
TA129	3	11	Tanzania	0	42578	42594	16		504	372	0	102		0	0	0	0		240	228	210	34		528	432	440	170		0	0	0	0		0	0	0	0		1.07819	0		1.07257	1.94881		0	0	0		0
TA130	3	11	Tanzania	1	42578	42594	16		21456	21276	13060	7276		0	0	0	0		5472	4008	2430	1394		6336	5160	3990	748		408	348	210	34		0	0	0	0		45.2894	0		5.03918	2.43794		147.615	0	147.615		0
TA131	3	11	Tanzania	0	42578	42594	16		0	0	0	0		0	0	0	0		2712	2364	1100	544		1200	852	360	102		0	0	0	0		0	0	0	0		0.728893	0		2.62688	1.00221		0	0	0		0
TA132	3	11	Tanzania	1	42578	42594	16		0	0	0	0		0	0	0	0		240	384	420	136		264	300	320	34		0	0	0	0		0	0	0	0		0.68201	0		1.34178	0.287538		0	0	0		0
TA133	3	13	Tanzania	0	42578	42594	16		0	0	0	0		0	0	0	0		504	660	220	102		720	732	290	136		0	0	0	0		0	0	0	0		0	0		1.42628	0.551588		0.045619	0	0.045619		0.164275
TA134	3	13	Tanzania	1	42578	42597	19		2424	2436	1550	680		0	0	0	0		72	48	90	0		96	168	70	0		240	168	150	0		24	60	30	0		6.16321	0		0.0745125	0.254477		2.94972	0	2.94972		0.454676
TA136	3	14	Tanzania	1	42579	42597	18		5664	5868	5390	476		0	0	0	0		1776	2268	3970	238		2856	2064	1770	102		0	0	0	0		0	0	0	0		377.333	0		7.12296	0.598383		0.23225	0	0.23225		0.0549989
TA137	3	10	Tanzania	0	42579	42598	19		0	0	0	0		0	0	0	68		120	264	480	170		240	264	350	0		0	0	0	0		0	0	0	0		0	0		0.188789	0.196635		0	0	0		0
TA138	3	12	Tanzania	1	42579	42597	18		22656	23232	10500	6256		0	0	0	0		1128	1572	1490	306		456	504	880	238		0	0	0	0		0	0	0	0		51.3493	0		2.83047	0.529581		0.890122	0	0.890122		0
TA139	3	11	Tanzania	0	42579	42598	19		6912	8400	4500	3502		0	0	0	0		936	1068	790	136		240	312	220	102		0	0	0	0		0	0	0	0		12.8059	0		0.834423	0.43794		0	0	0		0
TA140	3	12	Tanzania	1	42579	42597	18		0	0	0	0		168	204	60	0		648	888	530	170		2880	2652	1930	204		24	36	10	0		0	0	0	0		0	0.734297		4.45977	2.92816		21.9793	0	21.9793		0.0777569
TA141	3	11	Tanzania	0	42579	42597	18		6960	7668	6130	2584		0	0	0	0		1296	1428	640	544		240	300	450	136		0	0	0	0		0	0	0	0		52.8892	0		1.65592	0.283662		0	0	0		0
TA142	3	11	Tanzania	1	42579	42597	18		49608	50532	17260	3128		0	0	0	0		9696	11316	6260	442		792	1548	510	238		0	0	0	0		0	0	0	0		110.708	0		12.6812	2.37266		0	0	0		0
TA143	3	11	Tanzania	0	42579	42597	18		384	672	760	68		24	12	10	0		48	60	80	0		312	396	240	204		0	0	0	0		0	0	0	0		137.156	0		16.6358	0.995428		0	0	0		0
TA144	3	12	Tanzania	1	42579	42597	18		7752	8052	10440	6154		0	0	0	0		528	576	460	170		1752	2112	2560	272		0	0	0	0		0	0	0	0		2.42988	0		0.13356	8.91074		0	0	0		0
TA146	3	12	Tanzania	1	42579	42597	18		39072	33996	24300	20978		0	0	0	0		4176	3624	4360	340		816	852	300	306		0	0	0	0		0	0	0	0		49.8543	0		3.42276	1.83335		0	0	0		0
TA147	3	11	Tanzania	0	42579	42597	18		11400	12768	10380	1734		0	0	0	0		3480	3516	3720	170		10248	8748	6320	2482		0	0	0	0		0	0	0	0		118.318	0		14.9242	7.07479		4.53167	0	4.53167		0
TA148	3	11	Tanzania	1	42579	42598	19		3912	3804	2360	340		0	0	0	0		1176	1356	890	34		1056	1080	960	0		216	180	50	68		120	108	90	0		23.642	0		3.92029	1.08723		118.273	0	118.273		33.7669
TA149	3	12	Tanzania	0	42579	42597	18		0	0	0	0		0	0	0	0		1080	924	810	102		264	384	280	170		0	0	0	0		0	0	0	0		0	0		2.75468	1.5161		0.759053	0	0.759053		0
TA151	3	11	Tanzania	0	42579	42597	18		4536	4380	4110	68		0	0	0	0		432	552	370	0		360	264	480	136		0	0	0	0		0	0	0	0		0	0		62.0549	1.09463		0	0	0		0
TA153	3	11	Tanzania	0	42579	42600	21		13320	15588	17800	6732		0	0	0	0		600	972	840	102		96	72	90	0		0	0	0	0		0	0	0	0		127.389	0		3.49316	0.494836		0	0	0		0
TA154	3	12	Tanzania	0	42579	42597	18		0	0	0	0		0	0	0	0		24792	36372	11960	68		44112	47436	43380	1938		840	960	640	34		120	108	220	0		0	0		61.2184	32.569		207.257	0	207.257		19.5381
TA155	3	9	Tanzania	1	42580	42598	18		0	0	0	0		0	0	0	0		240	288	210	34		168	192	280	68		0	0	0	0		0	0	0	0		0	0		0.077084	0.0603767		0	0	0		0
TA156	3	7	Tanzania	1	42580	42598	18		0	0	0	0		0	0	0	0		504	420	320	34		120	192	60	0		0	0	0	0		0	0	0	34		0	0		0.685364	0.217704		0	0	0		0
TA157	3	10	Tanzania	1	42580	42598	18		0	0	0	0		0	0	0	0		1968	2196	4220	34		5712	3696	2930	272		0	0	0	0		0	0	0	0		0	0		8.79062	3.68803		0	0	0		0
TA158	3	7	Tanzania	1	42580	42598	18		38904	47472	32180	748		0	0	0	0		2424	2388	1560	0		3648	4248	5460	986		0	0	0	0		0	0	0	340		66.0101	0		1.32369	2.18711		0	0	0		0
TA159	3	8	Tanzania	1	42580	42598	18		13008	17964	11320	3740		0	0	0	0		936	1224	840	306		2760	3144	1440	578		0	0	0	0		0	0	0	34		48.0465	0		1.16357	1.52642		2.31479	0	2.31479		0.153283
TA160	3	7	Tanzania	1	42580	42598	18		122040	131760	23560	34		0	0	0	0		10152	11076	7630	34		10488	9936	5120	612		936	900	530	238		312	336	0	102		245.841	58.2201		4.45977	3.0706		893.58	0	893.58		0
TA161	3	8	Tanzania	0	42580	42598	18		0	0	0	68		0	0	0	0		3480	3348	4010	68		4752	4680	2050	476		120	108	100	0		0	0	0	0		0.000392283	0		4.34034	1.02282		6.2751	0	6.2751		0
TA162	3	8	Tanzania	0	42580	42598	18		1032	1188	2080	136		0	0	0	0		408	648	930	34		552	636	860	102		0	0	0	0		0	0	0	34		34.9714	0		0.817607	1.19559		0	0	0		0
TA163	3	8	Tanzania	1	42580	42598	18		23928	28056	20120	578		0	0	0	0		1440	2172	1680	136		1824	1800	1670	136		0	0	0	170		0	0	0	34		104.355	0		2.75468	0.899091		0	0	0		0
TA164	3	7	Tanzania	0	42580	42598	18		0	0	0	0		0	0	0	0		288	480	620	68		2088	2256	810	408		0	0	0	0		0	0	0	0		0	0.0141102		1.50585	1.12475		0	0	0		0
TA165	3	9	Tanzania	0	42580	42598	18		21264	19752	17620	0		0	0	0	0		1104	2184	2780	0		1008	1020	1450	102		0	0	0	0		0	0	0	0		0	0		8.26982	2.21699		0	0	0		0
TA166	3	7	Tanzania	0	42580	42598	18		0	0	0	34		0	0	0	0		5640	6252	9040	0		984	768	1680	884		0	0	0	0		0	0	0	0		57.7916	0		2.88868	2.0298		0	0	0		0
TA167	3	8	Tanzania	0	42580	42598	18		46872	47352	39890	0		51384	60468	33150	7616		6840	7596	6020	0		13344	11160	7890	952		960	864	640	1122		0	0	0	68		106.693	0		8.67212	7.02694		133.975	0	133.975		10.1897
TA168	3	8	Tanzania	0	42580	42598	18		20640	24624	10140	1360		14496	14736	14100	1292		2424	2508	1220	34		1536	1608	1660	374		120	228	30	476		0	0	0	0		207.428	27.8139		5.54139	12.7676		113.459	0	113.459		0
TA169	3	8	Tanzania	0	42580	42598	18		0	0	0	0		0	0	0	0		168	312	260	0		240	180	320	0		0	0	0	34		0	0	0	0		0	0		0.400961	0.0530732		0	0	0		0
TA171	3	9	Tanzania	0	42580	42598	18		0	0	10	34		10368	10128	12810	646		984	2076	550	0		480	564	590	34		0	0	0	0		0	0	0	0		0.0488085	124.597		1.64472	2.45454		0	0	0		0
TA173	3	11	Tanzania	1	42583	42599	16		6648	6756	5480	1564		0	0	0	0		1800	2016	2080	238		3504	3348	2990	238		120	96	40	0		0	0	0	0		114.028	0.000195901		3.04984	7.52033		0.263084	0	0.263084		0
TA174	3	9	Tanzania	0	42583	42599	16		0	0	0	0		0	0	0	0		408	360	180	0		624	780	380	68		0	0	0	0		0	0	0	0		0	0		0.533187	2.14303		0	0	0		0
TA175	3	8	Tanzania	1	42583	42600	17		2760	2880	2920	272		0	0	0	0		432	480	820	374		2304	2304	1470	68		0	0	0	0		0	0	0	0		0.550497	0		0.1112	0.16483		0	0	0		0
TA177	3	7	Tanzania	0	42583	42599	16		0	0	0	0		0	0	0	0		288	264	170	136		96	84	220	34		0	0	0	0		0	0	0	0		5.68222	0		0.559125	0.379775		0	0	0		0
TA178	3	7	Tanzania	0	42583	42599	16		0	0	0	0		0	0	0	0		720	828	310	374		912	1080	830	1156		0	0	0	0		0	0	0	0		0	0		2.34067	0.481585		0	0	0		0
TA179	3	7	Tanzania	0	42583	42599	16		0	0	0	0		768	732	4750	0		744	1008	1160	0		1944	2988	2210	0		192	300	240	34		360	468	320	0		0	0		2.73605	0.774405		15.5464	0	15.5464		0
TA180	3	7	Tanzania	0	42583	42599	16		93744	104064	133480	74392		0	0	0	0		3072	2640	4140	816		17112	16452	10740	544		96	72	0	612		96	84	0	0		421.547	0		33.9224	0.968772		88.4223	0	88.4223		0
TA181	3	8	Tanzania	0	42583	42599	16		3480	3780	3350	2074		0	0	0	0		744	924	1110	238		912	852	990	204		864	732	410	748		312	372	120	136		32.9646	0		3.97386	0.779678		258.676	0	258.676		0
TA182	3	7	Tanzania	0	42583	42599	16		0	0	0	0		0	0	0	0		384	444	390	136		120	84	140	0		0	0	0	0		0	0	0	0		0	0		1.22017	0.241031		0	0	0		0
TA183	3	8	Tanzania	0	42583	42599	16		0	12	0	0		840	684	670	0		648	540	460	34		624	648	650	0		0	0	0	0		0	0	0	0		0	1.4813		3.21998	2.30912		0	0	0		0
TA184	3	10	Tanzania	0	42583	42599	16		5112	4740	5480	782		0	0	0	0		312	312	430	102		360	348	360	0		0	0	0	0		0	0	0	0		46.6476	0		0.222181	0.43794		0	0	0		0
TA185	3	8	Tanzania	1	42583	42599	16		0	0	0	0		0	0	0	0		8064	11316	9820	3162		3768	3840	2880	1292		96	108	100	0		0	0	0	0		0	0		6.93222	2.01607		45.7963	0	45.7963		0
TA186	3	8	Tanzania	0	42583	42599	16		0	0	0	49232		0	0	0	0		456	444	230	1224		456	384	410	34		0	0	0	0		0	0	0	0		0	0		0.247663	0.301526		0	0	0		0
TA187	3	8	Tanzania	1	42583	42599	16		153960	115056	65040	34544		0	0	0	0		11088	10368	4560	918		26568	26640	16130	2142		192	288	140	204		384	336	0	0		888.926	0		9.34422	8.49736		19.9483	0	19.9483		20.6512
TA188	3	7	Tanzania	0	42583	42599	16		0	0	0	0		0	0	0	0		120	288	210	0		192	216	140	0		0	0	0	0		0	0	0	0		0.261058	0		1.67855	0.299487		0.424254	0	0.424254		1.85467
TA189	3	10	Tanzania	1	42583	42599	16		168	144	0	68		0	0	0	0		1872	1740	610	68		2112	1980	1100	34		0	0	0	0		0	0	0	0		0.160325	0		1.04385	1.27088		0.377133	0	0.377133		0.0577308
TA191	3	8	Tanzania	0	42583	42600	17		0	0	0	0		0	0	0	0		336	672	780	170		432	624	360	170		0	0	0	0		0	0	0	0		0	0		0.619035	0.146871		0	0	0		0
TA192	3	7	Tanzania	0	42583	42599	16		23808	24024	27860	14892		0	0	0	0		1920	2028	1640	816		3480	3396	4990	1428		120	108	40	68		0	0	0	0		249.5	0		5.65536	5.69386		13.4421	0	13.4421		0
TA193	3	8	Tanzania	0	42583	42599	16		16440	17640	14850	6732		0	0	0	0		600	1044	1250	340		2736	1920	2810	34		0	0	0	0		0	0	0	0		56.525	0		1.61158	4.05558		0	0	0		0
TA194	3	8	Tanzania	1	42584	42600	16		0	0	0	0		0	0	0	0		480	576	940	170		1080	912	1870	238		0	0	0	0		0	0	0	0		0	0		2.01607	1.13241		0	0	0		0
TA196	3	8	Tanzania	0	42584	42600	16		4104	4920	5100	2822		0	0	0	0		696	756	610	68		1080	1932	2360	544		0	0	0	0		0	0	0	0		437.408	0		2.12854	1.97544		0	0	0		0
TA197	3	7	Tanzania	0	42584	42600	16		0	0	0	0		0	0	0	0		240	264	550	68		336	312	750	0		0	0	0	0		0	0	0	0		0	0		2.60912	1.60068		0	0	0		0
TA198	3	8	Tanzania	0	42584	42600	16		72	48	0	0		0	0	0	0		792	876	480	102		336	384	420	0		0	0	0	0		0	0	0	0		0.161514	0		1.50585	2.68091		0	0	0		0
TA199	3	7	Tanzania	0	42584	42600	16		5496	4644	3000	2720		0	0	0	0		1320	1224	1230	374		1512	1560	1640	170		0	0	0	68		0	0	0	0		7.35871	0		3.46953	5.73263		0	0	0		0
TA200	3	8	Tanzania	0	42584	42600	16		14928	16896	25260	10234		0	0	0	0		1416	1452	2160	374		2688	2760	2940	238		0	0	0	0		0	0	0	0		172.451	0		4.42961	11.7691		0	0	0		0
TA201	3	7	Tanzania	0	42584	42600	16		0	0	0	0		0	0	0	0		480	612	530	170		1944	1656	1990	204		0	0	0	0		0	0	0	0		0	0		1.17149	4.93763		0	0	0		0
TA202	3	9	Tanzania	1	42585	42600	15		30624	28212	33060	5712		0	0	0	0		6408	5172	3360	1054		3024	3060	2910	782		0	0	0	34		0	0	0	0		184.305	0		8.21389	7.22029		0	0	0		0.141059
TA204	3	9	Tanzania	1	42585	42600	15		1920	1812	0	0		0	0	0	0		5232	8712	5160	1122		3312	3048	1910	578		0	0	0	0		0	0	0	0		226.655	0		0.671552	6.05244		0.34947	0	0.34947		0
TA205	3	8	Tanzania	1	42585	42600	15		27264	24648	21540	1224		0	0	0	0		1104	1452	1100	68		1200	1452	930	102		0	0	0	0		0	0	0	0		187.048	0		4.77291	2.69916		0	0	0		0.0658498
TA206	3	9	Tanzania	1	42585	42600	15		20184	21036	52000	9724		0	0	0	0		3624	3696	3920	272		14328	10692	8170	748		0	0	0	0		0	0	0	0		9.74339	0		13.2082	9.86551		0	0	0		0
TA208	3	7	Tanzania	0	42585	42600	15		264	132	0	34		0	0	0	0		168	240	70	68		408	372	320	34		0	0	0	0		0	0	0	0		0.356022	0		0.456139	0.241031		0	0	0		0
TA210	3	7	Tanzania	0	42585	42594	9		107880	101352	95640	35836		0	0	0	0		4824	4872	5100	2074		19488	19632	16320	1734		168	180	210	102		0	0	0	0		17.8556	0		1.22017	4.45977		1.85467	0	1.85467		0
TA214	3	8	Tanzania	0	42585	42600	15		24	216	13860	2278		0	0	0	0		2736	3132	5760	510		216	324	370	34		0	0	0	0		0	0	0	0		1.26845	0		7.22029	1.16357		0	0	0		0.427202
TA215	3	7	Tanzania	1	42585	42600	15		7200	6720	6660	2006		0	0	0	0		1944	2472	1650	408		192	216	110	0		0	0	0	0		0	0	0	0		120.969	0		2.34067	0.359707		0.321601	0	0.321601		0
TA216	4	10	Tanzania	1	42601	42615	14		4320	4800	3920	1598		0	0	0	204		3504	2856	2380	374		2280	2208	1580	884		384	432	280	136		0	0	0	68		0.943946	0		1.10959	3.58927		20.6512	0	20.6512		0
TA217	4	14	Tanzania	1	42601	42615	14		2376	1860	960	102		0	0	0	0		360	348	180	0		48	72	140	0		0	0	0	0		0	0	0	34		6.83472	0		0.285594	1.22848		0.847999	0	0.847999		0
TA218	4	10	Tanzania	1	42601	42615	14		22608	23172	11450	9010		0	0	0	0		18336	19536	23130	3944		5544	5652	8820	3230		192	420	0	102		0	0	0	0		5.23876	0		6.01151	34.3859		13.8197	0	13.8197		0
TA219	4	13	Tanzania	1	42601	42615	14		0	0	0	34		0	0	0	0		960	1560	1430	714		624	552	870	170		2064	2424	1190	0		600	552	450	34		0.0545277	0		1.76021	6.93222		297.105	0	297.105		778
TA220	4	12	Tanzania	1	42601	42615	14		1080	960	0	0		0	0	0	0		1296	1344	1080	68		288	324	620	0		0	0	0	0		0	0	0	0		0.0970174	0		0.551588	0.733486		0	0	0		0
TA221	4	11	Tanzania	0	42601	42615	14		0	0	0	0		0	0	0	0		360	480	670	102		696	780	660	68		0	0	0	0		0	0	0	0		0	0		0.753668	2.32484		0	0	0		0
TA222	4	11	Tanzania	0	42601	42615	14		0	0	0	0		0	0	0	0		1344	1536	1390	476		528	492	480	0		0	0	0	0		0	0	0	0		0	0		2.30912	1.02282		0.222797	0	0.222797		0
TA223	4	10	Tanzania	0	42601	42615	14		0	0	0	0		0	0	0	0		1080	1140	470	34		504	492	430	136		0	0	0	0		0	0	0	0		0	0		0.574509	1.21192		0	0	0		0
TA224	4	11	Tanzania	0	42601	42615	14		7224	7008	12080	8160		0	0	30	0		2112	2040	1700	578		4320	3912	2050	1190		72	84	0	68		0	0	0	0		22.7847	0		5.65536	19.9809		40.9928	0	40.9928		0
TA225	4	11	Tanzania	0	42601	42620	19		46488	53724	45770	16830		2952	3168	3570	1224		3528	5244	4420	646		408	468	750	170		0	0	0	0		192	204	140	102		29.0744	43.6472		1.4755	2.50502		0	0	0		83.6566
TA226	4	12	Tanzania	0	42601	42615	14		9336	9348	2600	170		0	0	10	34		1128	1104	330	0		912	996	620	68		2208	2256	580	442		0	0	0	0		5.39587	0		0.364622	2.60912		0.994426	851.294	852.289		0
TA227	4	14	Tanzania	0	42601	42615	14		1872	1764	0	0		0	0	0	0		3144	3060	2580	34		1080	972	850	408		3360	3528	2080	544		0	0	0	0		3.78505	0		3.26398	3.04984		1026.33	0	1026.33		0
TA228	4	14	Tanzania	0	42601	42615	14		672	576	0	0		0	0	0	0		144	168	240	0		24	12	20	0		48	24	50	68		0	0	0	0		0.361321	0		0.453054	0.00294729		0.50445	0	0.50445		0
TA229	4	12	Tanzania	0	42601	42615	14		0	0	0	0		0	0	0	0		384	324	200	0		0	36	170	136		0	0	0	0		0	0	0	0		0	0		0.0218177	0.501598		0	0	0		0
TA230	4	12	Tanzania	0	42601	42615	14		39696	42588	40320	1394		0	0	0	0		648	708	1280	34		1128	1032	1400	442		432	504	390	68		0	0	0	0		38.4963	0		3.13375	4.6451		66.1056	0	66.1056		0
TA231	4	12	Tanzania	1	42604	42618	14		0	0	0	0		0	0	0	0		624	612	430	68		648	672	430	68		120	72	60	0		48	36	30	0		0.444345	0		1.64472	2.08565		14.2079	0	14.2079		0.280003
TA232	4	13	Tanzania	1	42604	42618	14		3912	3636	1600	102		0	0	0	0		3096	2952	1190	68		1872	1740	1410	204		0	0	0	0		0	0	0	0		6.63573	0		1.92254	1.19559		0.0553811	0	0.0553811		0.328353
TA233	4	11	Tanzania	1	42604	42618	14		12552	12168	10320	5610		480	408	120	102		1848	1548	1570	544		528	432	200	34		0	0	0	0		0	0	0	0		135.144	0.167591		2.14303	0.46552		0	0	0		0
TA235	4	11	Tanzania	1	42604	42618	14		0	0	0	0		0	0	0	0		1032	1092	590	204		984	852	210	34		0	0	0	0		0	0	0	0		0	0		1.53682	2.30912		0	0	0		0
TA236	4	13	Tanzania	1	42604	42618	14		1584	1476	1420	272		0	0	0	0		48	96	140	102		72	84	130	0		0	0	0	0		0	0	0	0		28.0201	0		0.488166	0.285594		0	0	0		0
TA237	4	11	Tanzania	1	42604	42618	14		0	0	10	0		0	0	0	0		2352	2124	1300	578		1344	1200	1080	374		24	24	20	0		0	0	0	0		0	0.00339131		1.1875	3.76388		0.511486	0	0.511486		0.0284854
TA238	4	13	Tanzania	1	42604	42618	14		0	0	0	0		0	0	0	0		1176	1284	2820	238		864	960	670	68		0	0	0	0		0	0	0	0		0	0		1.89663	1.45561		0	0	0		0
TA241	4	11	Tanzania	0	42604	42618	14		0	0	0	0		0	0	0	0		2160	2376	1830	68		1272	1212	970	204		0	0	0	0		0	0	0	0		1.18686	0.000287646		21.2392	1.93563		0	0	0		0
TA242	4	11	Tanzania	0	42604	42619	15		0	0	0	0		0	0	0	0		7152	7356	9750	0		3984	4212	4520	782		0	0	0	0		0	0	0	0		1.20452	0		128.266	15.4393		0	0	0		0
TA244	4	12	Tanzania	0	42604	42618	14		8904	8760	2000	272		0	0	0	0		4704	4944	1930	0		1104	1164	1910	952		552	420	60	34		0	0	0	0		9.6005	0		5.97085	0.132657		44.5451	0	44.5451		0
TA245	4	12	Tanzania	0	42604	42618	14		0	0	0	0		0	0	0	0		2184	2160	2050	34		1224	1200	780	34		264	216	230	34		0	0	0	0		0	0.183125		4.97125	6.74658		41.8534	0	41.8534		0
TA246	4	11	Tanzania	1	42605	42618	13		0	0	0	0		0	0	0	0		2664	2376	2640	170		1488	1392	2540	612		0	0	0	0		0	0	0	0		0.000745942	0		33.2388	1.52642		0.738315	0	0.738315		0
TA247	4	13	Tanzania	1	42605	42618	13		57576	59124	59640	21250		0	0	0	34		2352	2436	2640	918		1392	1428	1970	306		264	300	310	476		72	60	80	0		112.356	0		2.88868	5.17783		417.145	0	417.145		3.94552
TA248	4	12	Tanzania	1	42605	42618	13		2304	1908	1680	136		0	0	0	0		9888	8604	6170	408		2232	2328	1150	170		48	60	40	0		48	60	20	0		7.30456	0		23.0411	8.97141		0.176055	0	0.176055		22.2859
TA250	4	13	Tanzania	1	42605	42618	13		4176	4212	2590	5270		0	0	0	0		4632	4692	3810	2414		3120	3372	1350	476		1440	1404	650	1428		0	0	0	0		20.8519	0		35.3321	14.1356		524.253	495.997	1020.25		0
TA251	4	10	Tanzania	1	42605	42619	14		6360	6756	6250	1700		0	0	0	0		192	192	230	170		0	0	20	34		48	36	40	0		0	0	0	0		24.8966	0		3.02921	0.0343766		70.3571	0	70.3571		0
TA252	4	13	Tanzania	0	42605	42619	14		408	444	0	68		0	0	0	0		240	300	420	0		1176	1332	660	102		0	0	410	0		0	0	0	0		24.3509	0		2.01607	3.54089		41.2776	0	41.2776		0.480578
TA253	4	11	Tanzania	1	42605	42619	14		0	0	0	0		0	0	0	0		1584	1728	1680	340		576	744	820	102		48	36	60	34		0	0	0	0		0	0		1.90954	1.71307		1.69498	0	1.69498		0
TA254	4	12	Tanzania	0	42605	42619	14		0	0	0	0		0	0	0	0		6504	6816	4650	442		1968	2076	5490	374		1968	2160	1490	1700		24	36	100	0		0	0		12.8545	21.676		140.63	589.755	730.385		61.6824
TA256	4	12	Tanzania	0	42605	42620	15		17112	16908	7350	442		0	0	0	0		1512	1704	600	34		240	216	160	136		0	0	0	0		0	0	0	0		18.8032	0		2.34067	0.291467		0	0	0		0
TA257	4	11	Tanzania	0	42605	42619	14		3120	2916	2960	374		0	0	0	0		1152	1008	1080	34		480	384	390	68		0	0	0	0		0	0	0	0		2.69463	0.0224721		0.676125	1.89663		3.36456	0	3.36456		0
TA258	4	12	Tanzania	0	42605	42619	14		28608	30948	16260	2924		0	0	0	0		3072	3456	4030	136		5520	6168	4670	1156		936	1008	320	0		0	0	0	0		22.7847	0		9.66671	12.8545		23.2314	0	23.2314		0
TA259	4	11	Tanzania	0	42605	42621	16		6168	6276	5120	306		0	0	0	0		2424	2616	2260	0		1008	1092	830	68		0	0	0	0		0	0	0	0		11.7196	0		2.50502	1.67855		0	0	0		0
TA260	4	12	Tanzania	0	42605	42619	14		0	0	0	0		0	0	0	0		2040	2232	1970	0		3384	3096	3060	578		24	60	60	0		0	0	0	0		0.0211826	0		5.93047	5.07349		434.843	0	434.843		0
TA262	4	11	Tanzania	0	42606	42619	13		33384	34920	30040	4216		0	0	0	0		12048	13200	8680	544		17088	16272	12300	476		0	0	0	0		0	0	0	0		409.274	0		63.7623	12.0929		0.0118207	0	0.0118207		0
TA264	4	11	Tanzania	0	42606	42622	16		11520	11448	9740	510		0	0	0	0		10656	10452	8960	170		3432	3624	3130	204		0	0	0	0		0	0	0	0		40.8398	0		20.2539	8.21389		0	0	0		0
TA266	4	13	Tanzania	1	42606	42622	16		2928	2724	8630	204		0	0	0	0		33240	31572	22690	476		24024	23856	19980	1156		504	528	270	0		72	60	90	0		12.9965	0		33.9224	57.202		301.248	0	301.248		57.158
TA267	4	13	Tanzania	1	42606	42620	14		16464	16776	6310	816		0	0	0	68		2784	3060	2260	68		5016	4692	2230	714		1128	1068	500	136		1032	972	0	170		403.272	0		13.3887	17.4451		1162.59	0	1162.59		482.446
TA268	4	10	Tanzania	1	42606	42620	14		7632	7932	12140	5814		0	0	0	0		1248	1344	2260	510		6816	7128	6700	646		192	264	340	136		0	0	0	0		831.749	0		8.04836	15.1281		52.2368	0	52.2368		0
TA269	4	10	Tanzania	0	42606	42622	16		8112	7644	6270	2618		3984	3864	3020	0		2784	2940	2680	1020		456	408	370	238		192	180	160	102		120	84	110	0		16.7071	0.425081		8.97141	6.56592		9.70746	12.2	21.9075		0
TA271	4	13	Tanzania	1	42606	42620	14		43536	45828	34280	306		0	0	0	0		5856	6876	5440	68		12360	12996	10030	3400		984	1080	1040	102		96	120	140	0		82.3861	0.00798929		10.0003	25.3374		121.595	0	121.595		149.674
TA272	4	12	Tanzania	0	42606	42620	14		26880	23544	23880	136		0	0	0	0		360	492	1260	204		10008	9588	10230	1360		768	792	480	272		0	0	0	0		21.0065	0		8.85048	29.417		78.0591	0.0905542	78.1496		0
TA273	4	11	Tanzania	1	42606	42620	14		32064	34236	32780	34		0	0	10	0		18240	19872	27520	102		1704	1788	730	170		216	276	200	238		96	72	40	34		56.9441	0		3.86744	37.8129		645.315	0	645.315		0
TA275	4	12	Tanzania	1	42606	42620	14		3696	3468	2830	102		0	0	0	0		1776	1668	970	102		672	636	840	340		672	708	420	0		216	252	140	136		14.7355	0		24.8268	7.72725		654.315	0	654.315		109.597
TA276	4	11	Tanzania	0	42607	42620	13		2400	2268	1250	442		0	0	0	0		360	348	530	68		600	552	630	34		48	36	0	0		0	0	0	0		9.04959	0		2.11414	1.4755		12.4561	0	12.4561		0
TA277	4	11	Tanzania	1	42607	42620	13		0	0	0	0		0	0	0	0		13104	13728	12640	1326		11328	11256	10290	578		840	816	760	0		96	132	130	34		10.0356	0		64.1965	10.206		1307.85	0	1307.85		31.2901
TA278	4	11	Tanzania	0	42607	42622	15		6744	6720	3450	4080		3768	3636	3570	5678		9240	9312	7350	2516		360	324	320	612		0	0	0	34		120	108	120	34		10.9658	13.4855		11.0718	2.53925		12.1158	0	12.1158		13.9157
TA279	4	11	Tanzania	1	42607	42620	13		0	0	0	0		0	0	0	0		9624	9888	12920	2958		1656	1716	1480	68		1416	1380	600	544		0	0	0	0		0.642874	0.0347474		39.6524	2.48808		120.756	0	120.756		7.88633
TA280	4	11	Tanzania	0	42607	42622	15		0	0	0	0		0	0	0	0		1680	1752	1380	646		0	0	20	0		0	0	0	0		0	0	0	0		0	0.000620158		2.59147	0.0951313		0	0	0		0
TA281	4	11	Tanzania	1	42607	42621	14		0	0	0	0		0	0	0	0		528	612	640	68		792	744	470	68		96	108	190	68		0	0	0	34		0.000527137	0		0.96222	1.76021		7.51313	0	7.51313		0
TA282	4	11	Tanzania	0	42607	42622	15		25224	24996	17920	5712		0	0	0	0		1488	1584	3520	408		3120	3228	2410	170		0	0	0	0		0	0	0	0		43.6472	0		4.70857	4.6451		0.708264	0	0.708264		0
TA283	4	12	Tanzania	1	42607	42620	13		22320	23124	11040	12920		144	132	120	34		1848	2016	1340	476		3480	3540	3190	408		2184	2136	1360	1224		0	0	0	34		47.6929	54.4753		1.70149	0.411994		177.967	0	177.967		0.285882
TA284	4	11	Tanzania	0	42607	42621	14		5304	4884	10340	2618		0	0	0	0		2208	1908	6160	680		3504	3336	2270	408		552	408	1480	170		0	0	0	0		26.2178	0		5.03918	4.80541		170.724	0	170.724		0
TA286	4	11	Tanzania	1	42607	42622	15		0	12	0	68		0	0	0	0		4152	4608	2990	340		840	912	810	34		0	0	0	0		0	0	0	0		5.27761	0		6.01151	1.92254		1.59256	0	1.59256		0.270474
TA288	4	11	Tanzania	0	42607	42621	14		16296	15228	9870	8432		0	0	0	0		4128	4440	2380	918		1272	1212	1180	374		0	0	0	68		0	0	0	0		52.1136	0		2.60912	2.42145		2.67716	0	2.67716		0
TA289	4	12	Tanzania	1	42607	42622	15		57288	60468	35360	55828		0	0	0	0		1248	1428	1720	714		8376	7836	7150	1054		0	0	40	0		0	0	0	0		97.6429	0		5.24858	50.9696		45.1664	0	45.1664		0
TA290	4	12	Tanzania	0	42607	42622	15		73488	74040	70740	19142		0	0	0	136		6048	5712	7120	1394		3384	3348	3460	408		192	216	260	238		0	0	0	0		48.0465	0.291647		15.2311	11.6105		34.4758	0	34.4758		0
TA291	4	11	Tanzania	1	42608	42622	14		2640	2556	2760	204		0	0	0	0		4512	4596	8580	68		4272	4128	3690	0		192	144	160	34		48	36	60	0		7.19743	0		7.31895	11.2231		62.5427	61.2567	123.799		1.85467
TA293	4	11	Tanzania	1	42608	42622	14		0	0	0	68		0	0	0	0		1464	1392	930	306		696	600	470	102		0	0	0	0		0	0	0	0		1.05455	0.00119681		0.92383	2.60912		0	0	0		0
TA294	4	14	Tanzania	1	42608	42622	14		0	0	0	0		0	0	0	0		696	624	1480	0		768	852	790	0		432	456	420	34		0	0	0	0		1.6306	0		4.83813	1.72474		249.872	0	249.872		39.0529
TA295	4	11	Tanzania	1	42608	42622	14		0	0	0	34		0	0	0	0		1704	1488	930	272		120	180	280	34		0	0	0	0		0	0	0	0		0	0		0.533187	0.743508		0	0	0		0
TA296	4	9	Tanzania	0	42608	42622	14		0	0	60	0		0	0	0	0		4080	4344	4360	0		6744	6888	5680	102		72	96	60	34		96	60	80	0		0	0		29.417	24.4922		20.5087	1.07314	21.5818		0
TA297	4	13	Tanzania	1	42608	42622	14		1008	1212	680	850		0	0	0	0		1152	1236	1270	306		1704	1788	1990	0		24	36	90	34		0	0	0	0		1.07819	0		0.653569	4.19555		0.0527604	0	0.0527604		0
TA298	4	9	Tanzania	0	42608	42622	14		0	0	0	34		0	0	0	34		5280	6264	8320	646		3336	3120	3290	136		1440	1644	1060	578		0	0	0	0		0	0		5.0051	10.7025		1162.59	0	1162.59		1.15809
TA299	4	11	Tanzania	0	42608	42622	14		2328	2220	1980	544		0	0	0	0		240	288	820	34		192	276	320	0		0	0	0	0		0	0	0	0		47.3419	0		1.11715	0.475094		0.140086	0	0.140086		0
TA300	4	9	Tanzania	0	42608	42622	14		0	0	0	0		0	0	0	0		4008	3900	2590	170		672	708	770	102		72	48	150	68		0	0	0	0		0	0		5.10804	6.47741		52.5998	0	52.5998		0
TA301	4	11	Tanzania	0	42608	42622	14		30360	32832	20490	850		0	0	0	0		1776	1992	1520	0		3240	3168	2880	102		0	0	0	0		0	0	0	0		28.648	0		9.66671	2.90835		0	0	0		0
TA302	4	11	Tanzania	0	42608	42622	14		15888	15516	21200	3672		0	0	0	0		2952	2856	4500	34		7224	7512	6260	102		624	528	200	374		0	0	0	0		17.988	0		3.73842	11.6895		83.0793	0	83.0793		98.7837
TA303	4	12	Tanzania	0	42608	42622	14		21048	19236	14080	9248		0	0	0	0		1944	1752	2520	476		1800	1968	2160	136		0	0	0	0		0	0	0	0		27.406	0		4.87107	5.3203		0	0	0		0
TA304	4	12	Tanzania	0	42608	42622	14		3816	3384	4040	306		0	0	0	0		2376	2172	4100	306		2328	2136	2590	136		0	0	0	102		0	0	0	0		7.2508	0		5.21309	2.71754		2.77148	0	2.77148		0.0200092
LA002	1	6	Laos	0	42636	42654	18		720	648	0	0		0	0	0	0		0	0	0	0		0	0	0	0		0	0	0	0		0	0	0	0		0.181777	0		0	0		0	0	0		0
LA006	1	7	Laos	0	42636	42655	19		150984	136296	20120	25058		0	0	0	0		9456	9888	1560	850		3456	3408	0	612		2184	2136	250	748		0	0	2060	0		54.0744	0		4.0832	0.244324		70.846	0	70.846		0
LA018	1	8	Laos	0	42637	42654	17		0	0	0	0		0	0	0	0		720	912	450	170		3360	3348	1420	0		24	48	0	0		0	0	0	0		0	0		2.90835	2.18711		3.78494	0	3.78494		0
LA020	1	7	Laos	0	42637	42654	17		0	0	0	0		0	0	0	0		240	384	360	170		624	588	300	34		0	0	0	0		0	0	0	0		0	0		5.54139	1.49566		0	0	0		0
LA025	1	6	Laos	0	42637	42654	17		0	0	0	0		0	0	0	0		1056	828	1120	0		1296	1224	230	68		1944	1500	640	578		1392	1128	390	34		0	0		8.32613	0.0696239		256.89	0	256.89		42.4371
LA053	1	9	Laos	1	42640	42654	14		1632	1356	0	0		0	0	0	0		0	0	0	0		0	0	0	0		1008	1020	380	102		48	36	40	0		2.24025	0		0	0		234.773	0	234.773		0
LA055	1	10	Laos	0	42640	42654	14		0	0	0	0		0	0	0	0		720	552	10	0		0	0	0	0		1152	1248	50	0		0	0	0	0		0	0		0	0		0	0	0		0
LA056	1	10	Laos	1	42640	42654	14		0	0	0	0		0	0	0	0		192	180	1840	0		504	468	660	612		288	192	430	238		0	0	0	0		0	0		2.15762	2.88868		90.906	0	90.906		0
LA066	1	11	Laos	1	42640	42654	14		0	0	0	0		0	0	0	0		0	0	40	0		24	48	110	0		648	672	290	34		0	0	0	0		0	0		0.095779	0.00756948		41.2776	0	41.2776		0
LA067	1	9	Laos	1	42640	42656	16		0	0	0	0		0	0	0	0		0	0	0	0		0	0	0	0		0	156	10	0		0	0	0	0		0	0		0	0		0	0	0		0
LA068	1	12	Laos	1	42640	42654	14		0	0	0	34		0	0	0	0		0	0	0	0		0	0	0	0		456	492	430	0		0	0	0	0		0	0		0	0		20.5087	0	20.5087		0
LA070	1	9	Laos	1	42640	42654	14		384	420	0	0		0	0	0	0		0	0	0	0		0	0	0	0		72	144	180	0		0	0	0	0		0.579712	0		0	0		22.4408	0	22.4408		0
LA083	2	10	Laos	0	42640	42659	19		0	0	0	0		0	0	0	0		0	0	0	0		0	0	0	0		5064	4200	350	1700		0	0	0	0		0	0		0	0		1130.83	0	1130.83		0
LA084	2	12	Laos	1	42640	42655	15		0	0	0	0		0	0	0	0		24	24	20	0		0	0	0	0		1200	1188	640	272		0	0	0	0		0	0		0.0970878	0		171.91	0	171.91		0
LA085	2	12	Laos	0	42640	42655	15		0	0	0	0		0	0	0	0		0	0	0	0		72	96	40	0		288	276	170	0		48	60	50	0		0	0		0	0.0730109		87.206	0	87.206		6.06153
LA086	2	12	Laos	1	42640	42655	15		0	0	0	0		0	0	0	0		0	0	0	0		0	0	0	0		528	408	110	68		576	312	30	34		0	0		0	0		136.788	0	136.788		5.73483
LA088	2	14	Laos	0	42641	42655	14		360	324	0	0		0	0	0	0		0	0	0	0		0	0	0	0		192	360	100	136		24	36	60	0		0.131335	0		0	0		30.8597	0	30.8597		5.53965
LA089	2	13	Laos	0	42641	42661	20		0	0	0	0		24	24	10	0		528	444	80	0		24	24	20	0		1200	1188	190	646		72	60	10	34		0.0374113	0		0.0388428	0.551588		37.7237	0	37.7237		9.64047
LA091	2	13	Laos	0	42641	42655	14		0	0	0	0		0	0	0	0		0	0	0	0		0	0	0	0		240	264	430	136		216	168	70	0		0	0		0	0		79.1478	0	79.1478		17.011
LA093	2	13	Laos	0	42641	42655	14		0	0	0	0		0	0	0	0		0	0	0	0		0	0	0	0		6072	4452	540	204		0	0	0	0		0	0		0	0		1533.68	0	1533.68		4.31723
LA097	2	12	Laos	1	42641	42656	15		0	0	0	0		0	0	0	0		0	0	0	0		0	0	0	0		2136	1680	140	306		72	72	20	0		0	0		0	0		295.054	0	295.054		0.0681699
LA098	2	12	Laos	1	42641	42655	14		1416	1092	90	0		0	0	0	0		72	72	120	0		24	24	50	0		432	324	190	0		48	72	70	0		0.309402	0		0.1112	0.0882888		57.5552	0	57.5552		45.7963
LA104	2	12	Laos	1	42641	42655	14		0	0	0	0		0	0	0	0		0	0	0	0		0	0	0	0		216	132	190	0		24	36	90	0		0	0		0	0		3.38794	0	3.38794		0.774989
LA105	2	13	Laos	1	42641	42655	14		0	0	0	0		0	0	0	0		0	0	0	0		0	0	80	0		336	240	200	0		360	228	190	34		0	0		0	0		40.1499	0	40.1499		12.895
LA106	2	13	Laos	1	42641	42655	14		0	0	0	0		0	0	0	0		0	0	20	0		96	72	0	68		1344	2100	390	204		312	384	180	170		0	0		0.60656	0.795713		142.591	0	142.591		21.0847
LA109	2	13	Laos	0	42641	42655	14		0	0	0	0		0	0	0	0		240	264	20	68		96	156	100	0		48	120	160	204		168	132	130	0		0	0		0	0.155065		23.2314	0	23.2314		8.05189
LA112	2	13	Laos	0	42641	42661	20		0	0	0	0		0	0	0	0		0	0	0	0		0	0	0	0		24	24	250	102		0	0	0	0		0	0		0	0		0	0	0		0
LA113	2	12	Laos	0	42641	42655	14		0	0	0	0		0	0	0	0		0	0	0	0		0	0	0	0		264	240	200	0		0	0	0	0		0	0		0	0		72.836	0	72.836		0
LA115	2	12	Laos	0	42641	42655	14		0	0	0	0		0	0	0	0		264	156	60	0		48	36	60	0		144	180	70	68		0	0	0	0		0	0		0	0.459244		14.607	0	14.607		0
LA118	2	12	Laos	1	42641	42657	16		0	0	0	0		0	0	0	0		72	60	60	0		48	36	30	34		336	360	360	952		0	0	0	0		0	0		0.149892	0.0185387		223.663	0	223.663		0
LA121	2	11	Laos	0	42641	42664	23		0	0	0	0		0	0	0	0		0	0	0	0		0	0	0	0		528	372	530	102		0	0	0	0		0	0		0	0		8.05189	0	8.05189		0
LA124	2	13	Laos	0	42641	42656	15		0	0	0	0		0	0	0	0		0	0	0	0		0	0	0	0		120	72	310	136		144	156	130	0		0	0		0	0		0.0229818	0	0.0229818		7.51313
LA127	2	13	Laos	0	42641	42664	23		4128	4668	1690	3740		0	0	0	0		0	0	0	0		0	0	0	0		0	0	0	0		0	0	0	0		6.30132	0		0	0		0.283909	0	0.283909		0
LA133	2	13	Laos	0	42641	42655	14		0	0	0	0		0	0	0	0		0	0	0	0		0	0	0	0		216	276	180	136		0	0	20	0		0	0		0	0		2.92937	0	2.92937		0
LA143	2	14	Laos	1	42641	42661	20		0	0	0	0		0	0	0	0		0	0	0	0		0	0	50	0		240	228	260	238		0	0	0	0		0	0		0	0		71.8341	0	71.8341		0.259465
LA145	2	14	Laos	1	42641	42661	20		0	0	0	0		0	0	0	0		0	0	0	0		0	0	0	0		72	156	140	0		0	0	0	0		0	0		0	0		0.00511344	0	0.00511344		0
LA148	2	14	Laos	1	42641	42661	20		0	0	0	0		0	0	0	0		0	0	0	0		0	0	0	0		11280	10212	9130	1530		0	0	0	0		0	0		0	0		447.058	0	447.058		0.10842
LA149	2	14	Laos	1	42641	42661	20		0	0	0	0		0	0	0	0		0	0	0	0		0	0	0	0		2904	2568	2140	1496		24	24	0	0		0	0		0	0		133.975	0	133.975		1.25845
LA151	2	14	Laos	0	42641	42661	20		0	0	0	0		0	0	0	0		0	0	0	0		0	0	60	0		144	168	150	136		0	0	0	0		0.000181952	0		0	0		0.104007	0	0.104007		0
LA170	1	8	Laos	0	42641	42664	23		0	0	0	0		0	0	0	0		0	0	0	0		0	0	0	0		384	300	60	102		0	0	0	0		0	0		0	0		5.93689	0	5.93689		0
LA173	2	11	Laos	0	42642	42659	17		0	0	0	0		0	0	0	0		0	0	30	0		0	0	30	0		192	192	310	34		48	48	60	0		0	0		0	0		18.2308	0	18.2308		0.162015
LA178	2	13	Laos	0	42642	42656	14		0	0	0	0		0	0	0	0		0	0	0	0		0	0	0	0		120	132	160	204		0	0	0	0		0	0		0	0		26.6827	0	26.6827		0
LA179	2	14	Laos	0	42642	42656	14		216	204	20	0		0	0	0	0		0	0	0	0		0	0	0	0		2328	1836	1040	272		1848	1644	270	0		0.00390231	0		0	0		93.4595	0	93.4595		4.53167
LA182	2	14	Laos	0	42642	42664	22		0	0	0	0		0	0	0	0		0	0	0	0		0	0	0	0		672	660	310	850		0	0	0	0		0	0		0	0		23.884	0	23.884		0
LA183	2	13	Laos	0	42642	42656	14		0	0	0	0		0	0	0	0		0	0	0	0		0	0	0	0		864	816	420	1190		648	732	300	34		0	0		0	0		32.3926	0	32.3926		10.9204
LA184	2	14	Laos	1	42642	42656	14		0	0	0	0		0	0	0	0		0	0	0	0		0	0	0	0		120	108	450	68		0	0	0	0		0	0		0	0		9.98014	0	9.98014		0
LA200	3	12	Laos	0	42643	42661	18		0	0	0	0		0	0	0	0		504	348	530	0		48	48	1000	136		2136	1956	1240	1020		0	0	0	0		0.000757044	0		0.94283	1.31474		30.4352	0	30.4352		0
LA201	3	13	Laos	0	42643	42661	18		29088	28980	10210	2278		0	0	0	0		0	96	10	68		0	0	0	0		0	12	30	0		0	0	0	0		28.2279	0		0.795713	0		4.75678	0	4.75678		0
LA202	3	13	Laos	0	42643	42661	18		528	456	180	34		0	0	10	0		0	0	0	0		0	0	0	0		0	0	0	0		0	0	0	0		0.321043	0		0	0		0.105458	0	0.105458		0
LA203	3	13	Laos	0	42643	42665	22		0	0	0	0		0	0	0	0		0	0	0	0		0	0	0	0		48	60	300	136		0	0	0	0		0	0		0	0		10.9962	0	10.9962		0
LA204	3	13	Laos	0	42643	42664	21		40920	49500	10680	19958		0	0	0	0		0	0	0	0		0	0	0	0		720	552	90	170		0	0	0	0		14.4125	0		0	0		30.4352	0	30.4352		0
LA206	3	14	Laos	0	42643	42661	18		28464	28464	10940	340		0	0	0	0		288	444	360	0		0	0	0	0		600	684	480	204		0	0	0	0		10.7255	0		0.699459	0.00425172		9.05792	0	9.05792		0.595666
LA207	3	14	Laos	0	42643	42661	18		192	132	20	0		0	0	0	0		0	0	0	0		0	0	0	0		72	168	40	0		0	0	0	0		0.0743631	0		0	0		4.08454	0	4.08454		0
LA208	3	13	Laos	0	42643	42661	18		0	0	0	0		0	0	0	0		0	0	0	0		0	0	0	0		2496	2616	970	1326		144	132	120	68		0	0		0	0		188.105	0	188.105		14.5062
LA210	3	12	Laos	0	42643	42661	18		47976	50568	62000	23188		0	12	30	0		96	48	200	0		96	60	20	0		1560	1212	2620	578		0	0	0	0		43.0071	0		0.265052	0.345356		80.8094	0	80.8094		0
LA211	3	13	Laos	0	42643	42661	18		0	0	0	0		0	0	0	0		0	0	0	0		0	0	0	0		1080	636	1790	918		192	216	30	0		0	0		0	0		105.137	0	105.137		3.73287
LA214	3	12	Laos	0	42643	42668	25		4752	4680	40	0		0	0	0	0		0	0	0	0		0	0	0	0		1152	1116	40	68		0	0	0	0		2.03512	0		0	0		3.29537	0	3.29537		0
LA215	3	13	Laos	1	42643	42665	22		91152	91152	44040	32334		0	0	0	0		0	36	20	0		0	0	30	0		3312	3396	240	442		408	276	140	204		37.1004	0.0716666		0.289496	0.0365415		78.6015	0	78.6015		131.22
LA216	3	12	Laos	1	42643	42661	18		0	0	0	0		0	0	0	0		0	0	0	0		0	0	0	0		2352	2244	1510	136		0	0	0	0		0	0		0	0		54.4531	0	54.4531		0
LA217	3	12	Laos	1	42643	42661	18		1656	1524	1220	0		0	0	0	0		0	0	0	0		0	0	0	0		168	132	210	0		0	0	0	0		7.30456	0		0	0		108.841	0	108.841		0
LA219	3	11	Laos	0	42643	42661	18		0	0	0	0		0	0	0	0		24	48	10	0		0	0	0	0		3168	3192	800	1258		0	0	60	0		0	0		0.0286215	0		400.166	0	400.166		3.89125
LA220	3	13	Laos	1	42643	42661	18		0	0	0	0		0	0	0	0		0	0	0	0		0	0	0	0		288	516	130	510		48	36	30	68		0	0		0	0		54.4531	0	54.4531		0.529507
LA221	3	12	Laos	1	42643	42661	18		44760	44760	44640	3434		0	0	0	0		144	276	130	0		216	132	340	34		192	240	150	68		0	0	110	34		62.6836	0		0.743508	1.17947		17.011	0	17.011		0.629599
LA224	3	12	Laos	1	42643	42661	18		0	0	0	0		0	0	0	0		696	696	240	0		168	192	60	34		2448	2580	1020	408		0	0	0	0		0	0		0.305647	0.743508		37.9859	0	37.9859		0
LA225	3	13	Laos	1	42643	42661	18		0	0	0	238		0	0	0	0		0	0	0	0		0	0	0	0		456	396	130	0		0	0	0	0		0	0		0	0		7.56534	0	7.56534		0
LA229	3	14	Laos	0	42646	42661	15		2160	2208	10	0		0	0	0	0		0	0	0	0		0	0	0	0		216	240	90	0		0	0	0	0		0.394812	0		0	0		2.48078	0	2.48078		0
LA233	3	11	Laos	1	42646	42661	15		0	0	0	0		0	0	0	0		288	336	140	34		24	36	40	0		22656	22116	2960	5916		72	60	0	0		0	0		0.0824964	0.211874		31.947	0	31.947		2.1302
LA235	3	13	Laos	0	42646	42664	18		0	0	0	0		0	0	0	0		0	0	0	0		0	0	0	204		216	264	490	340		0	0	0	0		0	0		0	0		6.40684	0	6.40684		0
LA236	3	12	Laos	0	42646	42661	15		0	0	0	0		0	0	0	0		0	0	0	0		0	0	0	0		216	276	210	748		0	0	0	0		8.43942e-05	0		0	0		122.44	0	122.44		0
LA237	3	11	Laos	0	42646	42664	18		0	0	0	0		0	0	0	0		0	0	0	0		0	0	0	0		1200	1488	920	68		0	0	0	0		0	0		0	0		4.59488	0	4.59488		5.0627
LA240	3	11	Laos	1	42646	42665	19		48	24	0	0		0	0	0	0		0	0	0	0		0	0	0	0		216	168	190	0		0	0	0	0		0	0		0	0		30.8597	0	30.8597		0
LA241	3	12	Laos	0	42646	42661	15		192	216	20	0		0	0	0	0		0	0	0	0		0	0	0	0		1344	1452	220	0		0	0	0	0		0	0		0	0		110.359	0	110.359		0
LA242	3	11	Laos	0	42646	42661	15		0	0	0	0		0	0	0	0		0	0	0	0		0	0	0	0		240	384	210	0		0	0	20	0		0	0		0	0		82.5059	0	82.5059		1.34869
LA243	3	13	Laos	0	42646	42661	15		0	0	0	0		0	0	0	0		96	72	0	0		72	96	70	0		288	276	80	408		0	0	0	0		0.0754699	0		0.006092	0.00237201		8.51059	0	8.51059		0
LA244	3	13	Laos	0	42646	42661	15		2928	3024	880	68		0	0	0	0		72	240	180	34		24	24	220	68		264	300	280	0		0	0	0	0		19.5107	0		0.417623	0.241031		185.518	0	185.518		0
LA245	3	11	Laos	0	42646	42661	15		90744	90744	41020	6766		0	0	0	0		0	60	150	0		48	48	60	34		1992	1956	880	816		0	0	0	0		394.433	0		0.0990845	0.420467		91.5378	0	91.5378		0
LA247	3	11	Laos	0	42646	42661	15		0	0	0	0		0	0	0	0		0	0	0	0		0	0	0	0		312	204	110	68		0	0	0	0		0	0		0	0.11426		6.2751	0	6.2751		0
LA248	3	12	Laos	0	42646	42661	15		0	0	0	0		0	0	0	0		24	84	0	0		24	24	30	34		1896	2580	560	102		912	552	100	170		0	0		0.202045	0.0141318		251.608	0	251.608		46.1146
LA249	3	12	Laos	0	42646	42661	15		0	0	0	0		0	0	0	0		0	0	0	0		0	0	0	0		4608	4344	1110	4284		48	36	60	102		5.03205e-05	0		0	0		1643.66	0	1643.66		18.7429
LA250	3	12	Laos	1	42646	42661	15		0	0	0	0		0	0	0	0		120	72	30	0		0	12	20	0		720	504	450	272		72	48	30	34		0	0		0.200679	0		57.5552	0	57.5552		4.28743
LA251	3	12	Laos	1	42646	42661	15		0	0	0	0		0	0	0	0		216	144	170	0		0	12	40	102		3864	2496	2260	1326		0	0	0	0		0	0		0.0102727	0.0847663		378.598	0	378.598		0
LA252	3	13	Laos	1	42646	42665	19		0	0	0	0		0	0	0	0		0	0	0	0		0	0	0	0		2424	2664	1300	1632		0	0	0	0		2.89159e-05	0		0	0		1461.1	0	1461.1		0
LA253	3	12	Laos	1	42646	42661	15		0	0	0	0		0	0	0	0		0	0	0	0		0	0	0	0		552	384	130	102		72	60	60	34		0	0		0	0		8.68925	0	8.68925		2.25155
LA254	3	13	Laos	1	42646	42661	15		2016	1644	60	0		0	0	0	0		0	0	0	0		0	0	0	0		2208	2652	1450	170		1296	1128	700	102		0.014859	0		0.0112965	0		299.169	0	299.169		99.4702
LA255	3	14	Laos	1	42646	42661	15		0	0	0	0		0	0	0	0		0	0	0	0		0	0	0	0		936	1056	500	68		0	0	0	0		0	0		0	0		327.354	0	327.354		0.980747
LA256	3	12	Laos	1	42646	42661	15		0	0	0	0		0	0	0	0		48	48	170	0		24	24	170	0		24	48	230	0		0	0	0	0		0	0		0.44999	0.533187		9.91126	0	9.91126		17.7327
LA257	3	13	Laos	1	42646	42661	15		0	0	0	0		0	0	0	0		1224	720	1570	102		816	780	420	272		720	504	230	204		384	348	220	0		0	0		4.39965	9.094		127.635	0	127.635		65.1963
LA258	3	13	Laos	1	42646	42661	15		0	0	0	0		0	0	0	0		216	168	90	0		96	84	70	0		2424	2100	520	340		48	24	50	0		0	0		0.619035	0.126503		255.117	0	255.117		0.953952
LA259	3	12	Laos	1	42646	42664	18		1056	1488	590	0		0	0	0	0		0	0	0	0		0	0	0	0		816	948	620	0		0	0	0	0		9.88841	0		0.0506111	0		472.525	0	472.525		0
LA260	3	13	Laos	1	42646	42661	15		312	300	0	0		0	0	0	0		264	180	50	0		288	180	160	68		1344	1800	380	170		720	984	420	68		2.08073	0		0.163715	0.544152		1220.34	0	1220.34		619.05
LA261	3	11	Laos	1	42647	42674	27		0	0	0	0		0	0	0	0		0	0	0	0		0	0	0	0		6576	6324	2980	272		48	36	30	0		0	0		0	0		12247.4	0	12247.4		21.5274
LA263	3	12	Laos	0	42647	42665	18		0	0	0	0		0	0	0	0		504	480	370	204		240	324	30	0		1608	1524	1500	1122		72	108	0	0		0	0		0.478328	0.305647		46.1146	0	46.1146		3.41148
LA264	3	11	Laos	1	42647	42661	14		0	0	0	0		0	0	0	0		48	156	110	68		120	132	70	102		41184	41340	16500	22372		408	360	200	0		0	0		0.301526	13.3887		3331.17	0	3331.17		358.193
LA265	3	14	Laos	1	42647	42661	14		0	0	0	0		0	0	0	0		0	0	0	0		0	0	0	0		1200	960	800	510		0	0	0	0		0	0		0	0		34.2379	0	34.2379		0
LA267	3	11	Laos	0	42647	42661	14		0	0	0	0		0	0	0	0		0	12	50	68		0	0	0	0		648	696	300	884		0	0	0	0		0	0		0.05876	0		223.663	0	223.663		0
LA271	3	13	Laos	0	42647	42661	14		0	0	0	0		0	0	0	0		0	0	0	0		0	0	0	0		3768	3492	540	1666		0	0	0	0		0	0		0	0		799.853	0	799.853		0
LA272	3	14	Laos	0	42647	42661	14		0	0	0	0		0	0	0	0		0	0	0	0		0	0	0	0		1344	1740	240	884		0	0	0	0		0	0		0	0		102.264	0	102.264		0
LA273	3	14	Laos	0	42647	42661	14		0	0	0	0		0	0	0	0		1272	1296	40	374		1848	1704	860	374		0	0	140	0		0	0	0	0		0	0		0.354858	2.52208		4.65897	0	4.65897		0
LA274	3	12	Laos	1	42647	42661	14		0	0	0	0		0	0	0	0		0	24	30	0		0	0	0	0		3288	3816	940	2720		0	0	0	0		0	0		1.05096	0.128231		2389.06	0	2389.06		0
LA275	3	12	Laos	1	42647	42665	18		42744	42744	7400	14280		0	0	0	0		816	732	230	408		288	240	120	0		1032	888	200	544		0	0	0	0		2.4479	0		0.0165188	0.015646		1.32096	0	1.32096		0
LA276	3	11	Laos	0	42647	42661	14		0	0	0	0		0	0	0	0		0	0	0	0		0	0	0	0		192	156	100	34		0	0	0	0		0	0		0	0		58.7635	0	58.7635		0
LA278	3	12	Laos	0	42647	42665	18		0	0	0	0		0	0	0	0		0	0	0	0		0	0	0	0		1152	756	550	238		0	0	0	0		0.0188213	0		0	0		2.73336	0	2.73336		0
LA279	3	14	Laos	0	42647	42665	18		2712	2856	630	0		0	0	0	0		336	372	400	0		72	84	70	0		144	120	60	34		24	36	0	0		9.25238	0		4.97125	0.17521		102.264	0	102.264		0
LA282	3	12	Laos	1	42647	42671	24		96	96	60	0		0	0	0	0		0	0	0	0		0	0	0	0		912	876	210	0		0	0	0	0		0.826421	0		0	0		103.691	0	103.691		0
LA283	3	13	Laos	1	42647	42661	14		0	60	0	0		0	0	0	0		168	108	50	0		24	24	60	0		5952	6756	370	714		0	0	0	0		0.814301	0		0	0.0210899		124.148	0	124.148		0
LA284	3	11	Laos	1	42647	42661	14		0	0	0	0		0	0	0	0		0	0	0	0		0	0	0	0		216	204	450	340		0	0	0	0		0	0		0	0		24.05	0	24.05		0
LA285	3	13	Laos	0	42647	42661	14		0	0	0	0		0	0	0	0		72	84	80	0		96	108	210	68		2136	2604	1440	238		120	144	70	102		0	0		0	1.05812		4.5004	0	4.5004		42.732
LA287	3	12	Laos	1	42647	42661	14		50856	50856	2240	8806		0	0	0	0		192	144	140	34		0	12	10	0		34680	34680	2820	13090		0	0	0	0		0.615003	0		0	0.202045		153.878	0	153.878		0
LA289	3	13	Laos	0	42647	42661	14		0	0	0	0		0	0	0	0		0	0	0	0		0	0	0	0		456	432	320	136		0	0	0	0		0	0		0	0.0876917		0	0	0		0
LA290	3	13	Laos	1	42647	42661	14		0	0	0	0		0	0	0	0		168	156	60	0		0	36	0	0		5400	4752	820	1666		0	0	0	0		0	0		0.00553989	0.165952		142.591	0	142.591		0
LA293	3	13	Laos	1	42647	42665	18		0	0	0	0		0	0	0	0		0	0	0	0		0	0	0	0		1008	1224	310	0		0	0	0	0		0	0		0	0		2.145	0	2.145		0
LA294	3	14	Laos	0	42647	42675	28		0	0	0	34		0	0	0	0		0	0	0	0		0	0	0	0		7056	4680	590	0		0	12	0	0		0	0		0	0		640.861	0	640.861		0
LA295	3	12	Laos	1	42647	42661	14		60384	60384	3780	4522		0	0	0	0		144	132	230	0		0	0	0	0		216	504	310	136		24	24	110	0		0.832548	0		0.0725171	0		78.6015	0	78.6015		5.57814
LA296	3	12	Laos	1	42647	42661	14		43344	43344	23600	4658		0	0	0	0		240	588	470	68		192	228	170	0		1080	1200	620	136		0	0	0	0		1.6306	0		0.000851352	0.0391072		28.2028	0	28.2028		0
LA298	3	12	Laos	1	42647	42661	14		816	696	60	102		0	0	0	0		48	60	10	34		48	36	30	34		1992	1920	400	1088		0	0	0	0		0.903023	0		4.6451	0.0755306		502.915	0	502.915		0
LA300	3	14	Laos	1	42647	42661	14		0	0	0	0		0	0	0	0		24	24	50	0		72	48	60	0		3192	2808	1710	374		0	0	0	0		0	0		0.108959	0.245988		50.1107	0	50.1107		0
LA301	3	12	Laos	0	42647	42664	17		156000	156000	16060	35122		240	168	10	0		1152	876	200	204		2856	2532	600	238		288	468	130	136		0	0	0	0		27.2043	0.112464		0.320516	2.42145		147.615	0	147.615		0
LA302	3	14	Laos	0	42648	42664	16		0	0	0	0		0	0	0	0		72	60	200	0		96	132	70	0		552	636	280	0		120	132	50	0		0	0		0.0951313	0.498206		57.5552	0	57.5552		3.07488
LA303	3	13	Laos	0	42648	42664	16		5328	4416	4450	918		0	0	0	0		0	0	0	0		0	0	0	0		5664	4716	3940	476		0	0	0	0		6.07283	0		0	0		311.863	0	311.863		0
LA304	3	14	Laos	0	42648	42664	16		1296	1344	0	0		0	0	0	0		24	36	160	0		48	36	40	0		3744	4272	1630	544		240	144	270	102		0.00462496	0		0.001369	0.222181		37.9859	0	37.9859		24.3854
LA305	3	13	Laos	0	42648	42664	16		624	552	0	0		0	0	0	0		0	0	0	0		0	0	0	0		5616	5676	2400	408		0	0	0	0		0.156811	0		0	0		112.676	0	112.676		0
LA307	3	11	Laos	1	42648	42667	19		0	0	0	0		0	0	0	0		144	156	390	34		336	288	100	68		360	372	320	68		0	0	0	0		0	0		0.0119267	1.70149		17.856	0	17.856		0
LA310	3	12	Laos	0	42648	42664	16		14232	14916	8200	1462		0	0	0	0		4728	4080	820	68		1296	888	300	0		552	840	1350	102		0	0	0	0		0	0		0.144891	4.74063		9.31235	0	9.31235		0
LA311	3	11	Laos	1	42648	42665	17		0	0	0	0		0	0	0	0		264	288	170	0		72	36	50	0		600	540	350	0		0	0	0	0		0	0		0	0.0740085		5.16898	0	5.16898		0
LA315	3	13	Laos	0	42648	42664	16		0	0	0	0		0	0	0	0		0	0	0	0		0	0	0	0		312	204	120	136		0	0	0	0		0	0		0	0		9.64047	0	9.64047		0
LA316	3	13	Laos	0	42648	42671	23		1824	1608	20	0		0	0	0	0		0	0	0	0		0	0	0	0		168	168	50	68		0	0	0	0		4.29151	0		0	0		12.3702	0	12.3702		0.0236273
LA317	3	13	Laos	1	42648	42674	26		0	0	0	0		0	0	0	0		0	0	0	0		0	0	0	0		840	648	520	238		0	0	0	0		1.14382	0		0	0		12.9846	0	12.9846		0
LA318	3	13	Laos	1	42648	42664	16		0	0	0	0		0	0	0	0		168	168	180	0		72	60	70	0		3432	3312	1100	1190		0	0	0	0		0	0		0.352459	0.188789		122.44	0	122.44		0
LA319	3	14	Laos	1	42648	42664	16		3216	3648	2100	0		0	0	0	0		264	384	500	34		24	12	180	0		1008	1356	920	136		24	36	0	0		0.808308	0		1.24527	0.347707		112.676	0	112.676		1.84186
LA320	3	14	Laos	1	42648	42664	16		0	0	0	0		0	0	0	0		0	0	0	0		0	0	0	0		168	156	80	102		0	0	0	0		0	0		0	0		0.058536	0	0.058536		0.0318233
LA322	3	13	Laos	1	42648	42671	23		15072	15024	3760	1734		0	0	0	0		600	756	150	0		0	12	100	0		5040	4584	640	408		0	0	0	0		20.0958	0		0.38236	0.631766		265.942	0	265.942		0
LA323	3	13	Laos	1	42648	42671	23		0	0	0	0		0	0	0	0		0	0	0	0		0	0	0	0		3672	3828	1670	1190		0	0	0	0		0	0		0	0		297.105	0	297.105		0
LA326	3	12	Laos	0	42649	42665	16		0	0	0	0		0	0	0	0		0	0	0	0		0	12	0	0		768	804	690	374		0	0	0	0		0	0		0	0		77.5203	0	77.5203		0
LA327	3	14	Laos	0	42649	42671	22		0	0	0	0		0	0	0	0		0	0	0	0		0	0	0	0		5448	5136	3600	1802		0	0	0	0		0	0		0	0		129.415	0	129.415		0
LA328	3	13	Laos	0	42649	42669	20		0	0	0	0		0	0	0	0		0	0	0	0		0	0	0	0		1536	1488	650	816		0	0	0	0		0	0		0	0		262.283	0	262.283		0
LA332	3	14	Laos	0	42649	42674	25		2208	1920	790	204		0	0	0	0		0	0	0	0		0	0	0	0		4560	4200	1360	1700		0	0	0	0		5.12395	0		0	0		314.03	0	314.03		0
LA333	3	13	Laos	1	42649	42665	16		1608	2832	70	0		0	0	0	0		0	0	0	0		0	0	0	0		1080	1032	210	0		0	0	0	0		4.58652	0		0	0		63.8558	0	63.8558		0
LA335	3	13	Laos	0	42649	42667	18		0	0	0	0		0	0	0	0		0	0	20	0		0	0	0	0		288	576	280	102		0	0	0	0		0	0		0	0		12.6299	0	12.6299		0
LA337	3	12	Laos	1	42649	42668	19		0	0	0	0		0	0	0	0		0	0	0	0		0	0	0	0		264	300	30	34		0	0	0	0		0	0		0	0		1.26719	0	1.26719		0
LA338	3	14	Laos	1	42649	42665	16		0	0	0	0		0	0	0	0		0	0	0	0		0	0	0	0		336	324	520	68		0	0	0	0		0	0		0	0		38.2499	0	38.2499		0
LA340	3	14	Laos	1	42649	42665	16		0	0	0	0		0	0	0	0		0	0	0	0		0	0	0	0		3216	2976	1420	1088		0	0	0	0		0	0		0	0		168.375	0	168.375		0
LA341	3	13	Laos	0	42649	42675	26		0	0	0	0		0	0	0	0		240	192	500	34		192	288	130	0		264	204	420	306		360	444	200	68		0	0		0.123954	0		4.89039	0	4.89039		23.2314
LA342	3	12	Laos	0	42649	42671	22		3768	3840	3440	646		0	0	0	0		0	0	0	0		0	0	0	0		984	1056	860	646		528	492	320	34		7.57939	0		0.11272	0.723598		51.1627	0	51.1627		15.5464
LA343	3	13	Laos	1	42649	42665	16		0	0	0	0		0	0	0	0		0	0	0	0		0	0	0	0		960	720	560	0		96	168	120	0		0	0		0	0		17.2482	0	17.2482		3.03258
LA344	3	14	Laos	1	42649	42677	28		0	0	0	0		0	0	0	0		480	408	110	0		24	24	50	0		2880	2952	740	476		24	24	10	0		0	0		0.728525	0.555344		249.872	0	249.872		0.270474
LA346	3	13	Laos	0	42649	42665	16		6960	7260	3720	476		0	0	0	0		672	720	470	34		120	84	440	0		0	0	0	0		0	0	0	0		18.5275	0		2.66278	1.78426		0.927888	0	0.927888		0
LA347	3	12	Laos	1	42649	42665	16		0	0	0	0		0	0	0	0		0	0	0	0		0	0	0	0		240	192	250	306		0	0	0	0		0	0		0.00269843	0		19.1364	0	19.1364		0.245481
LA348	3	13	Laos	1	42649	42664	15		840	636	0	0		0	0	0	0		24	24	80	0		48	36	50	0		600	540	490	510		0	0	0	0		1.72987	0		0.733486	0.0284279		120.756	0	120.756		0
LA349	3	14	Laos	1	42649	42665	16		0	0	0	0		0	0	0	0		0	0	0	0		0	0	0	0		6288	5892	1070	3876		0	0	0	0		0	0		0	0		383.879	0	383.879		1.21561
LA350	3	14	Laos	1	42649	42665	16		1128	756	120	0		0	0	0	0		288	252	100	0		24	36	80	102		4536	4176	1700	1870		0	0	0	0		0.0166001	0		1.09463	2.43794		833.79	0	833.79		0
LA351	3	13	Laos	0	42649	42665	16		0	0	0	0		0	0	0	0		0	0	0	0		0	0	0	0		552	468	250	136		0	0	0	0		0	0		0	0		60.834	0	60.834		0
LA352	3	12	Laos	1	42649	42668	19		0	0	0	0		0	0	0	0		0	0	0	0		0	0	0	0		17280	16416	5170	340		0	0	0	0		0	0		0	0		3023.35	0	3023.35		0
LA356	3	14	Laos	0	42650	42667	17		0	0	0	0		0	0	0	0		192	192	160	34		0	0	0	0		14736	13104	3460	3468		0	0	0	0		7.17355e-05	0		3.00872	0		8906.15	0	8906.15		0
LA358	3	14	Laos	0	42650	42671	21		0	0	0	0		0	0	0	0		0	0	0	0		0	0	0	0		20736	24828	13600	2448		0	0	0	0		0	0		0	0		991.4	0	991.4		0
LA359	3	14	Laos	0	42650	42671	21		1032	960	0	0		0	0	0	0		0	0	0	0		0	0	0	0		24	48	230	68		0	0	0	0		1.36569	0		0	0		44.8546	0	44.8546		0.356807
LA360	3	14	Laos	0	42650	42668	18		28176	24744	10340	9690		0	0	0	0		168	132	80	102		24	24	20	0		1824	1560	640	68		120	156	100	0		70.5478	0		0.374655	0.0276667		108.09	0	108.09		25.0704
LA361	3	14	Laos	0	42650	42667	17		240	240	0	0		0	0	0	0		168	120	60	34		312	240	70	0		648	588	560	272		360	204	20	34		0.237154	0		1.10209	0.170519		303.342	0	303.342		61.6824
LA363	3	13	Laos	1	42650	42681	31		8616	7164	1580	34		0	0	0	0		0	0	0	0		0	0	0	0		2712	2988	1190	408		96	132	130	374		7.6922	0		0	0		358.193	0	358.193		55.2126
LA364	3	14	Laos	1	42650	42667	17		3648	4476	80	0		0	0	0	0		144	108	40	0		24	24	10	0		2544	2916	1200	918		0	0	0	0		3.24117	0		0.374655	0.107491		260.473	0	260.473		0
LA365	3	14	Laos	1	42650	42668	18		5880	6480	3160	340		0	0	0	0		144	132	240	0		48	72	70	0		2328	2616	1630	0		288	228	90	34		11.8065	0		0.236173	0		210.148	0	210.148		0
LA366	3	13	Laos	0	42650	42668	18		0	0	0	0		0	0	0	0		216	144	70	0		0	12	20	0		1176	768	280	476		0	0	0	0		0	0		1.13241	0.169365		90.2786	0	90.2786		0
LA368	3	14	Laos	1	42651	42671	20		0	0	0	0		0	0	0	0		24	48	20	0		72	60	0	0		3072	2556	240	1054		0	0	0	0		0	0		0.0149201	0.158254		58.7635	0	58.7635		0
LA369	3	14	Laos	1	42651	42668	17		0	0	0	0		0	0	0	0		0	0	0	0		0	0	0	0		1296	960	1320	0		0	0	0	0		0	0		0	0		11.5425	0	11.5425		0
LA371	3	14	Laos	1	42651	42667	16		67848	67848	29860	22304		0	0	0	0		96	144	240	170		72	48	60	0		10344	11088	4880	3842		0	0	0	0		18.8032	0		0.0599684	0.0174404		213.079	0	213.079		0
LA372	3	14	Laos	0	42651	42668	17		4128	4548	1790	136		0	0	0	0		264	276	160	0		192	144	70	170		144	120	100	0		0	0	0	0		30.6173	0		0.204806	0.34302		18.7429	0	18.7429		0
LA376	3	13	Laos	1	42651	42675	24		840	756	400	68		0	0	0	0		144	96	90	0		432	480	270	0		1176	1056	380	170		72	84	90	68		0.126573	0		0.0236687	0.598383		16.5462	0	16.5462		5.50141
LA379	3	13	Laos	1	42653	42671	18		0	0	0	0		0	0	0	0		0	0	0	0		0	0	0	0		120	168	80	34		0	0	0	0		0	0		0	0.975368		109.597	0	109.597		77.5203
LA381	3	14	Laos	0	42653	42674	21		0	0	0	0		0	0	0	0		72	108	130	0		360	288	100	0		9552	10488	3400	4148		2784	2748	1180	442		0	0		0.0327818	0.462371		320.623	0	320.623		623.352
LA382	3	11	Laos	1	42653	42675	22		0	0	0	0		0	0	0	0		96	72	120	0		984	912	150	0		240	204	320	408		0	0	0	0		0	0		0.0579679	1.23685		15.7632	0	15.7632		0
LA383	3	14	Laos	1	42654	42668	14		0	0	0	0		0	0	0	0		0	0	0	0		0	0	0	0		11448	10800	4880	612		336	312	100	0		0	0		0.00121984	0		1823.59	0	1823.59		329.629
LA384	3	13	Laos	1	42654	42675	21		0	0	0	0		0	0	0	0		0	12	30	0		24	96	0	0		1488	1296	1360	272		96	156	60	34		0	0		0.130869	0.39825		122.44	0	122.44		49.0803
LA387	3	13	Laos	1	42654	42668	14		0	0	0	0		0	0	0	0		0	0	0	0		72	72	20	0		192	204	140	0		0	0	0	0		0	0		0	0.159331		36.9481	0	36.9481		0
LA388	3	14	Laos	1	42654	42668	14		0	0	0	0		0	0	0	0		0	0	0	0		0	0	0	0		216	204	160	102		0	0	0	0		0	0		0	0		2.28295	0	2.28295		0
LA389	3	11	Laos	0	42654	42675	21		56496	56496	35040	5066		0	0	0	0		312	612	760	102		24	36	40	34		1872	1752	600	0		0	0	0	0		0.0112223	0.00027315		0	0.988696		5.69525	0	5.69525		0
LA390	3	12	Laos	1	42654	42675	21		6504	6528	6080	1598		0	0	0	0		96	84	220	34		0	0	0	0		1464	1560	280	374		0	0	0	0		0	0		0.0208056	0		1.52774	0	1.52774		0
LA391	3	11	Laos	0	42654	42668	14		0	0	0	0		0	0	0	0		0	0	0	0		0	0	0	0		600	672	380	204		0	0	0	68		0	0		0	0		29.6037	0	29.6037		0.836334
LA392	3	13	Laos	1	42654	42678	24		5424	5100	3900	442		0	0	0	0		0	0	0	0		0	0	0	0		840	744	570	306		0	0	0	0		3.67485	0		0	0		0.418418	0	0.418418		0
LA393	3	12	Laos	1	42654	42671	17		0	0	0	0		0	0	0	0		0	0	0	0		0	0	0	0		168	144	380	136		0	0	0	0		0	0		0	0		3.11776	0	3.11776		0
LA394	3	11	Laos	0	42654	42668	14		0	0	0	0		0	0	0	0		0	0	0	0		0	0	0	0		336	420	170	680		0	0	0	0		0	0		0	0		29.8094	0	29.8094		0
LA395	3	14	Laos	0	42654	42668	14		0	0	0	0		0	0	0	0		96	72	50	0		216	156	150	34		1248	1212	880	204		120	144	80	34		0	0		0.0131153	0.0776089		65.1963	0	65.1963		11.2271
LA396	3	14	Laos	1	42655	42674	19		0	0	0	0		0	0	0	0		0	0	0	0		0	0	0	0		3912	3396	890	816		0	0	0	0		0	0		0	0		190.729	0	190.729		0
LA397	3	11	Laos	0	42655	42671	16		0	0	0	0		0	0	0	0		144	120	90	34		216	228	80	0		3984	4032	1610	850		48	60	50	0		0	0		0.11426	0		290.995	0	290.995		0
LA398	3	14	Laos	1	42655	42689	34		0	0	0	0		0	0	0	0		24	36	40	0		0	0	50	0		7968	6912	2500	3434		624	600	100	68		0	0		0.000420353	0.484864		38.2499	0	38.2499		33.7669
LA399	3	14	Laos	1	42655	42670	15		0	0	0	0		0	0	0	0		0	0	0	0		0	0	0	0		720	564	150	0		0	0	0	0		0	0		0	0		119.923	0	119.923		0
LA400	4	6	Laos	0	42661	42674	13		14040	11412	1470	510		7032	6816	3120	1598		0	0	0	0		0	0	0	0		96	72	90	0		0	0	0	0		15.2899	3.17013		0	0		60.4141	0	60.4141		0
LA401	4	6	Laos	0	42661	42671	10		14040	14892	15500	4556		24	12	40	0		0	0	10	0		0	0	0	0		96	108	160	136		0	0	0	0		21.7969	0		0.0668461	0		18.7429	0	18.7429		0
LA402	4	6	Laos	1	42661	42671	10		5280	9144	70	0		0	0	0	0		0	0	0	0		0	0	0	0		0	0	0	0		0	0	0	0		2.9444	0		0	0		0.743445	0	0.743445		0.842147
LA403	4	6	Laos	1	42661	42671	10		2328	1860	3800	782		0	0	0	0		0	0	0	0		0	0	0	0		0	0	40	68		0	0	0	0		4.04525	0		0	0		4.00055	0	4.00055		0
LA404	4	6	Laos	1	42661	42671	10		216	288	0	1496		0	0	0	0		0	0	0	0		0	0	0	0		240	288	200	340		48	72	10	0		0.144573	0		0.0153307	0		4.11293	0	4.11293		217.552
LA405	4	7	Laos	0	42661	42671	10		5616	8952	4390	0		0	0	0	0		0	0	0	0		0	0	0	0		744	1020	170	0		0	0	0	0		18.3911	1.31617		0	0		386.547	0	386.547		0
LA406	4	7	Laos	0	42661	42671	10		792	948	0	0		0	0	0	0		0	0	0	0		0	0	0	0		0	0	0	0		0	0	0	0		0.478411	0		0	0		5.73483	0	5.73483		0
LA407	4	7	Laos	0	42661	42671	10		50832	50832	41360	9588		24	132	70	102		72	72	100	0		0	24	10	68		72	108	60	0		0	0	0	0		188.435	0.697292		0.0755306	0.0797443		1.11867	0	1.11867		0
LA408	4	8	Laos	1	42661	42674	13		2688	2808	0	0		0	0	0	0		0	0	0	0		0	0	0	0		0	0	0	0		0	0	0	0		2.75501	0		0	0		0	0	0		0.0631696
LA409	4	7	Laos	1	42661	42674	13		552	696	0	0		0	0	0	0		0	0	0	0		0	0	0	0		576	528	220	0		96	72	40	0		0.0116445	0		0	0		1.96032	0	1.96032		5.16898
LA410	4	8	Laos	1	42661	42671	10		9360	12384	3930	238		0	0	0	0		0	0	0	0		0	0	0	0		0	0	0	0		0	0	0	0		14.0966	0		0	0		0.00361683	0	0.00361683		0
LA411	4	8	Laos	1	42661	42674	13		264	852	0	0		0	0	0	0		0	0	0	0		0	0	0	0		144	228	210	34		48	36	10	0		0.0382497	0		0	0		3.20534	0	3.20534		5.13331
LA412	4	7	Laos	1	42661	42675	14		4944	5580	5670	34		0	0	0	0		0	0	0	0		0	0	0	0		0	0	150	0		24	60	0	0		20.5461	0.000375276		0	0.631766		1.97394	0	1.97394		31.2901
LA413	4	8	Laos	0	42661	42674	13		240	468	0	0		0	0	0	0		0	0	0	0		0	0	0	0		0	0	0	0		0	0	0	0		1.93256	0		0	0		0	0	0		0
LA414	4	8	Laos	0	42661	42671	10		2520	2184	1220	204		0	0	0	0		0	0	0	0		0	0	0	0		48	36	170	34		0	0	0	0		19.0831	0		0	0		23.7191	0	23.7191		0
LA415	4	9	Laos	0	42661	42674	13		5928	6396	4260	1326		0	0	0	0		0	0	0	0		0	0	0	0		0	0	0	0		0	0	0	0		7.35871	0		0	0		0	0	0		0
LA416	4	8	Laos	1	42661	42671	10		11256	6780	7290	1734		0	0	0	0		0	0	0	0		0	0	0	0		0	0	0	0		0	0	0	0		15.5175	0		0	0		0	0	0		0
LA417	4	8	Laos	1	42661	42674	13		1272	1416	0	0		0	0	0	0		0	0	0	0		0	0	0	0		120	252	310	0		24	12	0	0		3.19364	0		0	0		253.357	0	253.357		0
LA418	4	9	Laos	1	42661	42675	14		1368	1272	0	0		0	0	0	0		0	0	0	0		0	0	0	0		312	252	390	272		0	0	0	0		2.63557	0		0	0		56.7635	0	56.7635		0
LA419	4	8	Laos	1	42661	42674	13		840	984	160	0		0	0	0	0		0	0	0	0		0	0	0	0		24	12	1290	0		0	0	0	0		0.198626	0		0	0		34.9567	0	34.9567		0
LA420	4	9	Laos	0	42661	42674	13		672	804	400	102		0	0	0	0		0	0	0	0		0	0	0	0		0	0	0	0		0	0	0	0		2.63557	0.000240915		0	0		0	0	0		0
LA422	4	9	Laos	0	42661	42671	10		1008	756	640	0		0	0	0	0		0	0	0	0		0	0	0	0		24	12	190	0		0	0	0	0		0.304864	0.000718893		0	0		8.93333	0	8.93333		0.026396
LA423	4	9	Laos	0	42661	42671	10		888	660	50	0		0	0	0	0		0	0	0	0		0	0	0	0		0	0	0	0		0	0	0	0		4.86573	0		0	0		0.50445	0	0.50445		0
LA424	4	9	Laos	1	42661	42671	10		32592	32592	13780	17578		336	480	1700	850		0	0	0	0		0	0	0	0		96	288	310	102		0	0	0	0		49.1232	1.72987		0	0		72.3334	0	72.3334		6.01969
LA425	4	9	Laos	1	42661	42671	10		15600	16560	19600	1156		0	0	0	0		0	0	0	0		0	0	0	0		240	264	230	0		48	48	50	0		90.0225	0		0	0		82.5059	0	82.5059		12.1158
LA426	4	9	Laos	1	42661	42671	10		13992	16152	12360	4284		0	12	0	0		0	0	0	0		0	0	0	0		0	0	0	0		0	0	0	0		53.6764	0.0561629		0	0		1.33938	0	1.33938		0
LA427	4	10	Laos	1	42661	42671	10		3648	5184	3700	1598		0	0	0	0		0	0	0	0		0	0	0	0		144	144	120	102		96	84	30	0		19.9479	0.00027315		0	0		28.3987	0	28.3987		3.50731
LA428	4	9	Laos	1	42661	42674	13		7344	7860	9700	374		0	0	0	0		0	0	0	0		0	0	0	0		912	768	320	0		0	0	0	0		33.209	0		0	0		125.879	0	125.879		0
LA429	4	10	Laos	1	42661	42674	13		2832	2364	0	0		0	0	0	0		0	0	0	0		0	0	0	0		0	0	190	0		0	0	0	0		5.31674	0.00445726		0	0		2.145	0	2.145		0
LA430	4	10	Laos	0	42661	42675	14		4104	3480	3500	476		3432	3348	2020	0		0	0	0	0		0	0	0	0		0	0	0	0		24	24	10	0		54.4753	8.85125		0	0		35.9386	0	35.9386		0
LA431	4	7	Laos	0	42661	42671	10		0	0	0	0		0	0	0	0		24	36	190	0		0	0	0	0		144	108	200	0		0	0	0	0		0	0		0.0327818	0.417623		0.224345	0	0.224345		0
LA433	3	13	Laos	1	42663	42682	19		0	0	0	0		0	0	0	0		0	0	0	0		0	0	0	0		1104	1068	1630	2380		312	444	300	612		0	0		0	0		130.315	0	130.315		44.2376
LA434	3	12	Laos	1	42663	42677	14		0	0	0	0		0	0	0	0		144	120	60	34		120	72	90	102		1248	1308	380	510		0	0	0	0		0	0		0.172849	0.434978		189.413	0	189.413		0
LA435	3	14	Laos	0	42663	42678	15		0	0	0	0		0	0	0	0		0	0	0	0		0	0	0	0		3264	3024	1020	4148		24	24	10	0		0	0		0	0		527.896	0	527.896		3.41148
LA436	3	11	Laos	0	42663	42676	13		0	0	0	0		0	0	0	0		1368	2124	2370	1156		552	588	260	272		3120	3456	780	2312		0	0	0	0		0	0		2.2935	3.09151		290.995	0	290.995		0.0194625
LA437	4	6	Laos	1	42663	42671	8		3240	4224	1220	2176		648	612	360	0		0	0	0	0		0	0	0	0		0	0	0	0		0	0	0	0		7.03969	0.67699		0	0		0	0	0		0
LA438	4	8	Laos	0	42663	42674	11		15768	14112	8390	1734		0	0	0	0		0	0	0	0		0	0	0	0		0	0	0	0		0	0	0	0		11.8065	0		0	0		0	0	0		0
LA439	5	7	Laos	1	42664	42685	21		0	0	0	0		0	0	0	0		144	144	180	0		72	72	320	136		696	540	1190	0		120	132	120	306		0	0		0.0298109	0.39825		47.7394	0	47.7394		10.9204
LA440	4	6	Laos	1	42664	42678	14		432	792	220	68		0	0	0	0		0	0	0	0		0	0	0	0		0	0	0	0		0	0	30	0		6.30132	0.0325124		0	0		0	0	0		0
LA441	4	6	Laos	1	42664	42678	14		144	108	0	0		0	0	0	0		0	0	0	0		0	0	0	0		72	96	160	408		0	0	0	0		0.345656	0		0	0		61.6824	0	61.6824		2.37981
LA442	3	14	Laos	1	42664	42688	24		0	0	0	0		0	0	0	0		216	156	90	0		0	0	0	0		3024	2004	1350	578		0	0	0	0		0	0		0.0350836	0.00235597		229.945	0	229.945		0
LA445	3	14	Laos	1	42667	42678	11		0	0	0	0		0	0	0	0		24	36	70	0		0	24	60	0		168	204	130	102		72	60	70	0		0	0		0	0		10.4759	0	10.4759		2.10089
LA448	5	10	Laos	0	42667	42683	16		54240	54240	36920	20808		0	0	0	0		288	300	230	0		24	36	130	102		1176	1332	100	0		120	132	90	136		158.992	0		0.559125	0.106042		51.5183	0	51.5183		2.42977
LA449	5	8	Laos	1	42667	42683	16		0	0	0	0		0	0	0	0		72	60	30	0		48	36	50	34		2160	1944	300	102		48	60	80	68		0	0.000289779		0.065499	0.0122549		26.6827	0	26.6827		5.31417
LA450	5	10	Laos	1	42667	42684	17		2328	1788	10	0		0	0	0	0		0	0	0	0		0	0	0	0		384	408	80	136		0	0	0	0		2.20739	0		0	0		6.18878	0	6.18878		0
LA451	5	9	Laos	1	42667	42683	16		288	192	0	0		0	0	0	0		48	96	30	34		24	24	70	0		456	408	50	238		0	0	0	34		1.24064	0		0.15612	0.0202484		69.8715	0	69.8715		0
LA452	3	13	Laos	1	42668	42688	20		0	0	0	0		0	0	0	0		0	0	0	0		0	0	0	0		1008	1032	690	34		0	0	0	0		0	0		0.00227738	0		63.8558	0	63.8558		0
LA453	5	7	Laos	0	42668	42683	15		0	0	0	0		0	0	0	0		360	312	270	34		24	24	60	102		0	0	0	0		0	0	0	0		0	0		0.263259	0.110448		0	0	0		0
LA456	5	7	Laos	1	42668	42681	13		0	0	0	0		0	0	0	0		1080	864	1490	170		96	84	540	68		1704	1668	610	136		0	0	0	0		0	0		0.285594	0.456139		53.3335	0	53.3335		0.310655
LA457	3	14	Laos	0	42669	42689	20		0	0	0	0		0	0	0	0		96	108	10	0		0	0	20	0		3144	4320	260	2176		0	0	0	0		0	0		0.00208508	0		1187	0	1187		0
LA460	3	12	Laos	0	42669	42682	13		0	0	0	0		0	0	0	0		0	0	0	0		0	0	0	0		480	348	260	306		24	24	30	34		0	0		0	0		56.7635	0	56.7635		7.20733
LA464	3	14	Laos	1	42669	42689	20		0	0	0	0		0	0	0	0		0	0	0	0		0	0	0	34		936	984	370	68		0	36	50	0		0.000126695	0		0.00139716	0		20.3671	0	20.3671		0.0186704
LA465	3	13	Laos	0	42670	42685	15		0	0	0	0		0	0	0	0		0	0	0	0		0	0	0	0		1464	1332	670	68		0	0	0	0		0	0		0	0		81.371	0	81.371		0
LA466	3	12	Laos	0	42670	42688	18		0	0	0	0		0	0	0	0		0	0	0	0		0	0	0	0		912	696	260	782		0	0	0	0		0	0.000448069		0	0		78.6015	0	78.6015		0.518619
LA469	3	13	Laos	0	42674	42684	10		0	0	0	0		0	0	0	0		72	120	50	0		0	12	20	0		1848	3324	1100	2312		0	0	40	0		0	0		0.0781373	0		524.253	0	524.253		0
ET001	S01	10	Ethiopia	1	42647	42663	16		3792	3552	2090	850		0	0	0	0		48	48	90	0		24	24	20	0		0	0	0	0		0	0	0	0		4.35538	0		1.00903	0.845824		0	0	0		0
ET006	S01	13	Ethiopia	0	42647	42663	16		22152	22704	9890	9996		0	0	0	0		216	252	250	34		288	252	190	0		0	0	0	0		0	0	0	0		30.392	0		0.627493	0.574509		0.125392	0	0.125392		0
ET007	S01	10	Ethiopia	0	42647	42663	16		60960	60264	17780	6256		0	0	0	0		480	336	90	0		0	0	0	0		0	0	0	0		0	0	0	0		43.9708	0		0.400961	0.0696239		12.1158	0	12.1158		0
ET008	S01	11	Ethiopia	1	42647	42663	16		14160	14748	8490	2142		0	0	0	0		288	300	120	34		48	36	30	0		0	0	0	0		0	0	0	0		13.2877	0		0.774405	1.87106		0	0	0		0
ET014	S01	10	Ethiopia	0	42648	42664	16		144	156	0	0		0	0	0	0		0	0	0	0		0	0	0	0		0	0	0	0		0	0	0	0		0.0264376	0		0	0		0.177278	0	0.177278		0
ET015	S01	13	Ethiopia	1	42648	42663	15		744	936	770	136		0	0	0	0		0	0	0	0		0	0	0	0		0	0	0	0		0	0	0	0		1.24984	0		0	0		0	0	0		0
ET017	S01	13	Ethiopia	1	42648	42663	15		0	0	0	0		0	0	0	0		264	192	370	0		72	84	80	34		0	0	0	0		0	0	0	0		0	0		0.7588	0.377206		0	0	0		0
ET020	S01	11	Ethiopia	1	42648	42663	15		6624	5652	6090	850		0	0	0	0		1104	792	790	0		336	336	0	0		0	0	0	0		0	0	0	0		10.9658	0		6.70096	3.02921		0	0	0		0
ET021	S01	9	Ethiopia	0	42648	42663	15		912	1404	2160	0		0	0	0	0		0	0	0	0		0	0	0	0		0	0	0	0		0	0	0	0		3.56785	0		0	0		0.379754	0	0.379754		0
ET024	S01	13	Ethiopia	0	42648	42664	16		0	0	0	0		0	0	0	0		48	36	30	0		72	48	20	0		576	516	190	0		0	0	0	0		0	0		0.252756	0.0391072		12.0322	0	12.0322		0.424254
ET031	S01	10	Ethiopia	0	42650	42664	14		0	0	0	0		0	0	0	0		48	72	150	0		24	12	10	34		0	0	0	0		0	0	0	0		0	0		0.640398	0.0919577		0	0	0		0
ET033	S01	11	Ethiopia	0	42650	42664	14		0	0	0	0		0	0	0	0		96	144	350	34		288	252	280	0		0	0	0	0		0	0	0	0		0	0		1.31474	3.11256		0.34947	0	0.34947		0
ET037	S01	11	Ethiopia	1	42653	42667	14		6240	5412	3360	2958		0	0	0	0		0	0	0	0		0	0	0	0		0	0	0	0		0	0	20	0		9.67168	0		0	0.00940529		0	0	0		0
ET049	S01	13	Ethiopia	0	42653	42667	14		0	0	0	0		0	0	0	0		168	276	170	34		48	36	60	0		24	24	10	34		0	0	0	0		0	0		0.443924	0.142938		3.27263	0	3.27263		0
ET050	S01	13	Ethiopia	0	42653	42668	15		0	0	10	0		0	0	0	0		0	0	0	0		0	0	0	0		408	288	450	0		0	0	0	0		0	0		0	0		56.3717	0	56.3717		0
ET051	S01	14	Ethiopia	1	42653	42667	14		1200	900	600	102		0	0	0	0		0	0	0	0		0	0	0	0		480	360	320	34		0	0	0	0		1.53703	0		0	0		149.674	0	149.674		0
ET054	S01	9	Ethiopia	0	42653	42667	14		0	0	0	0		0	0	0	0		120	180	260	34		24	24	140	34		0	0	0	0		0	0	0	0		0.0466924	0		0.817607	0.578421		0	0	0		0
ET055	S01	10	Ethiopia	0	42653	42667	14		14736	16116	12700	2652		0	0	0	0		168	144	280	0		216	192	140	0		0	0	0	0		0	0	0	0		43.6472	0		1.53682	0.122283		0	0	0		0
ET057	S01	10	Ethiopia	0	42653	42667	14		384	396	0	0		0	0	0	0		0	0	0	0		0	0	0	0		0	0	0	0		0	0	0	0		0.0862025	0		0	0		0	0	0		0
ET059	S01	11	Ethiopia	0	42653	42667	14		120	168	80	0		0	0	0	0		0	0	0	0		0	0	0	0		0	12	10	0		0	0	0	0		0.118432	0		0	0		1.10329	0	1.10329		0
ET062	S01	12	Ethiopia	1	42653	42667	14		8832	8868	4740	136		0	0	0	0		168	180	220	0		0	12	20	0		0	0	0	0		0	0	0	0		11.4627	0		0.709016	0		0	0	0		0
ET064	S01	10	Ethiopia	1	42653	42667	14		384	372	0	0		0	0	0	0		0	0	0	0		0	0	0	0		0	0	0	0		0	0	0	0		0.176484	0		0.0132945	0		0	0	0		0
ET066	S01	10	Ethiopia	1	42653	42667	14		144	156	0	0		0	0	0	0		0	0	70	0		24	12	0	0		0	0	0	0		0	0	0	0		0.333122	0		0.384964	0.478328		0	0	0		0
ET067	S01	12	Ethiopia	1	42653	42667	14		6432	7308	3590	1360		0	0	0	0		0	0	0	0		0	0	0	0		0	0	0	0		0	0	0	0		6.93645	0		0	0		0	0	0		0
ET069	S02	9	Ethiopia	1	42654	42669	15		96	96	10	0		0	0	0	0		48	36	10	0		0	0	30	0		216	216	30	102		0	0	0	0		0.000858339	0		0.0853435	0.237781		8.27806	0	8.27806		0
ET073	S02	6	Ethiopia	1	42654	42669	15		0	0	0	0		0	0	0	0		120	108	40	0		0	0	0	0		384	288	50	34		0	0	0	0		0	0		0.145878	0		0	0	0		0
ET077	S02	8	Ethiopia	0	42654	42669	15		192	156	0	0		0	0	0	0		0	12	0	0		0	0	0	0		0	0	0	0		0	0	0	0		0.094891	0		0	0		0	0	0		0
ET085	S02	7	Ethiopia	0	42654	42669	15		4728	5148	4740	986		0	0	0	0		0	0	0	0		0	0	0	0		0	0	0	0		0	0	0	0		8.0408	0		0	0		0	0	0		0
ET086	S02	7	Ethiopia	0	42654	42669	15		912	996	0	0		0	0	0	34		48	48	70	0		0	0	0	0		0	12	20	0		0	0	0	0		2.02015	0		0.6625	0.0859246		0	0	0		0
ET094	S02	9	Ethiopia	1	42655	42670	15		0	0	0	0		0	0	0	0		0	0	0	0		0	0	0	0		240	192	50	34		24	24	50	0		0	0		0	0		24.5549	0	24.5549		0.743445
ET100	S02	10	Ethiopia	1	42655	42669	14		1968	1848	150	238		0	0	0	0		48	60	60	0		0	0	0	0		0	0	0	0		0	0	0	0		4.45298	0		0.234576	0		0.308511	0	0.308511		0
ET103	S02	7	Ethiopia	1	42655	42669	14		23448	21972	12060	10846		0	0	0	0		0	0	0	0		0	0	0	0		360	300	100	102		0	0	0	0		33.4553	0		0	0		39.8728	0	39.8728		2.19003
ET104	S02	10	Ethiopia	0	42655	42669	14		0	0	0	0		0	0	0	0		240	396	190	0		0	0	0	0		24	48	40	0		0	0	0	0		4.79437	0		0	0		0.142039	0	0.142039		0
ET106	S02	11	Ethiopia	0	42655	42669	14		888	996	500	340		0	0	0	0		456	420	160	0		0	0	0	0		24	36	30	34		0	0	0	0		0.936999	0		1.3327	0		4.82312	0	4.82312		0
ET111	S01	8	Ethiopia	0	42656	42671	15		10200	10284	3570	1530		0	0	0	0		0	0	0	0		72	60	10	0		0	0	0	0		0	0	0	0		180.266	0		4.3699	0.00804618		0	0	0		0
ET113	S01	10	Ethiopia	0	42656	42671	15		408	468	30	0		0	0	0	0		672	504	580	102		192	168	110	34		0	0	0	0		0	0	0	0		0.262993	0		3.68803	0.0404569		0	0	0		0
ET116	S01	11	Ethiopia	0	42656	42671	15		1104	1080	0	0		48	60	0	0		72	120	120	68		72	96	100	0		0	0	0	0		0	0	0	0		0.0754699	0.0655873		14.5246	0.0552787		0	0	0		0
ET126	S01	7	Ethiopia	1	42656	42671	15		0	0	0	0		0	0	0	0		120	168	290	0		168	96	0	34		0	0	0	0		0	0	100	0		0	0		0.00903005	0.00531886		0	0	0		0
ET127	S01	9	Ethiopia	0	42656	42671	15		8616	8700	6280	4998		0	0	10	0		120	180	90	68		0	0	0	0		0	0	0	0		0	0	0	0		169.922	0		4.77291	0		0	0	0		0
ET130	S01	9	Ethiopia	1	42657	42671	14		288	276	0	0		624	600	580	68		72	60	160	34		72	96	310	0		0	0	0	0		0	0	0	0		0.121983	0.633446		0.00152601	0.214769		0	0	0		0.34947
ET131	S01	11	Ethiopia	1	42657	42671	14		624	720	240	0		0	0	0	0		0	12	0	0		0	0	0	0		72	60	30	68		0	0	0	0		0.228555	0		0.00946933	0		4.5004	0	4.5004		0
ET132	S01	10	Ethiopia	1	42657	42671	14		96	192	0	0		0	0	0	0		0	0	0	0		0	0	0	0		48	36	60	0		0	0	0	0		0.187228	0		0	0		22.7537	0	22.7537		0
ET134	S01	10	Ethiopia	1	42657	42671	14		55680	55344	34640	12036		0	0	0	0		216	180	190	102		24	36	30	0		0	0	0	34		0	0	0	0		12.8059	0.000858339		0.00596923	0.000828554		0	0	0		0
ET135	S01	8	Ethiopia	1	42657	42671	14		1800	1716	1240	306		0	0	0	0		168	180	70	0		48	96	140	0		24	48	50	0		0	0	0	0		2.34177	0		0.0141318	0.095779		1.03662	0	1.03662		0
ET137	S01	7	Ethiopia	0	42657	42671	14		1560	1476	100	0		0	0	0	0		0	0	0	0		0	0	0	0		0	0	0	0		0	0	0	0		0.302621	0		0.00416604	0		0.0782973	0	0.0782973		0
ET138	S01	7	Ethiopia	1	42657	42671	14		12768	16536	7500	4862		0	0	0	0		0	0	0	0		0	0	0	0		0	0	0	0		0	0	0	0		9.11669	0		0	0		0	0	0		0
ET139	S01	7	Ethiopia	1	42657	42671	14		504	420	0	0		0	0	0	0		0	0	0	0		0	0	0	0		0	0	10	0		0	0	0	0		0.228555	0		0	0		0	0	0		0
ET140	S01	7	Ethiopia	1	42657	42671	14		1800	1284	870	204		0	0	0	0		1392	1032	340	170		744	792	410	204		0	0	0	0		0	0	0	0		0.461063	0		0.231414	0.327107		0	0	0		0
ET143	S01	8	Ethiopia	0	42657	42671	14		11160	12504	8740	7106		144	108	400	238		72	96	120	0		48	24	0	0		24	36	70	34		0	0	0	0		3.84139	2.08073		0.0482632	0		0.445327	0	0.445327		0
ET145	S01	8	Ethiopia	0	42657	42671	14		2064	2040	2130	272		0	0	0	0		0	0	0	0		0	0	0	0		216	156	180	0		0	0	0	0		1.71713	0		0	0.00126194		12.0322	0	12.0322		0.445327
ET146	S01	7	Ethiopia	0	42657	42671	14		2784	3000	2100	408		0	0	0	0		48	96	70	0		96	96	100	0		0	0	0	0		0	0	0	0		0.994041	0		0.0336838	0.065499		0	0	0		0
ET150	S01	9	Ethiopia	1	42660	42676	16		13872	14808	11520	1428		0	0	0	0		0	0	0	0		0	0	0	0		0	0	0	0		24	24	30	0		10.6465	0		0.033456	0.000779466		0	0	0		0.0459361
ET151	S01	10	Ethiopia	1	42660	42676	16		5856	6876	5620	1496		0	0	0	0		24	24	20	0		0	0	0	0		336	324	230	0		72	48	30	0		0.936999	0.000987673		0	0.00328531		9.12087	0	9.12087		0.0899292
ET153	S01	8	Ethiopia	1	42660	42676	16		1392	1488	2340	374		0	0	0	0		24	24	10	0		0	0	0	0		48	48	50	0		0	0	0	0		0.687066	0		0	0		0	0	0		0
ET154	S01	9	Ethiopia	0	42660	42676	16		840	696	20	0		0	0	0	0		0	0	0	0		0	0	0	0		0	0	0	0		0	0	0	0		0.356022	0		0	0		0	0	0		0
ET155	S01	8	Ethiopia	1	42660	42676	16		1584	1500	1660	306		0	0	0	0		0	0	10	0		0	0	0	0		24	24	80	34		48	48	80	0		1.01632	0		0	0		0.0207142	0	0.0207142		0.0127564
ET158	S01	8	Ethiopia	0	42660	42676	16		10872	10584	6420	1700		0	0	0	0		0	0	0	0		0	0	0	0		0	0	0	0		0	0	0	0		4.35538	0		0	0		0	0	0		0
ET159	S01	13	Ethiopia	0	42660	42676	16		5160	5112	5050	408		0	0	0	0		96	120	180	0		0	0	70	34		72	48	50	0		0	0	0	0		4.35538	0		0.0350836	0.0432975		9.91126	0	9.91126		0
ET160	S01	13	Ethiopia	0	42660	42676	16		3120	3252	1090	510		0	0	0	34		72	72	40	0		0	0	0	0		0	0	0	0		0	0	0	0		9.04959	16.831		0.073508	0		0	0	0		0
ET161	S01	13	Ethiopia	0	42660	42676	16		1656	2316	1010	680		0	0	0	0		48	48	60	34		0	0	0	0		0	0	0	0		0	0	0	0		6.8854	0		0.00298757	0		0.163141	0	0.163141		0
ET164	S01	12	Ethiopia	0	42660	42676	16		576	528	250	68		0	0	0	0		0	0	0	0		0	0	0	0		96	72	40	0		48	48	60	0		0.235409	0		0	0		0.51504	0	0.51504		0.0313856
ET167	S01	9	Ethiopia	0	42660	42676	16		384	336	330	68		0	0	0	0		24	12	0	0		0	0	0	0		0	0	0	0		0	0	0	0		2.9444	0		0	0		0	0	0		0.110696
ET168	S01	10	Ethiopia	1	42660	42676	16		576	636	780	34		0	0	0	0		0	0	0	0		0	0	0	0		360	540	740	408		0	24	30	0		0.496411	0		0	0		28.3987	0	28.3987		0.00642639
ET169	S01	12	Ethiopia	1	42660	42676	16		4536	4404	1380	1122		0	0	0	0		120	120	10	0		0	0	0	0		144	96	50	102		0	0	0	0		481.496	0.00835135		21.8236	0		0.620939	0	0.620939		0
ET177	S01	8	Ethiopia	0	42661	42676	15		0	0	0	0		0	0	0	0		288	336	190	68		144	180	0	102		72	72	0	0		0	0	170	0		0.190015	0		0.277946	0.119008		15.0173	0	15.0173		0
ET182	S01	10	Ethiopia	0	42661	42676	15		9408	9696	7020	1598		0	0	0	0		0	0	0	0		0	0	0	0		0	0	0	0		0	0	0	0		15.4033	0		0	0		0	0	0		0
ET188	S01	7	Ethiopia	0	42661	42676	15		2136	2268	410	0		0	0	0	0		72	48	10	0		72	84	80	0		0	0	0	0		0	0	0	0		1.29687	0		0.0166313	0.0135679		0	0	0		0
ET190	S01	12	Ethiopia	1	42662	42677	15		7704	7512	1780	3842		0	0	0	0		216	216	10	0		120	132	30	0		0	0	0	0		0	0	0	0		0	0		0.152974	0.0365415		3.25004	0	3.25004		0
ET192	S01	8	Ethiopia	0	42662	42677	15		9984	12444	6000	3740		0	0	0	0		240	180	160	0		0	0	0	0		0	0	0	68		0	0	0	0		11.5477	0		0.265052	0		0	0	0		0
ET194	S01	6	Ethiopia	1	42662	42677	15		8880	10104	4520	374		0	0	0	0		48	84	110	0		264	216	280	0		0	0	0	0		24	36	0	0		23.1238	0.000718893		0.109701	0.202045		0.836334	0	0.836334		0.0211491
ET196	S01	8	Ethiopia	1	42662	42677	15		1416	1164	10	0		0	0	0	0		0	0	60	0		96	84	50	0		0	0	0	0		0	0	0	0		2.32454	0		0.05876	0.000923579		0	0	0		0
ET197	S01	9	Ethiopia	1	42662	42677	15		0	0	0	0		0	0	0	0		0	0	0	0		0	0	0	0		552	636	330	204		24	12	0	0		0	0		0	0		108.841	0	108.841		0.616654
ET201	S01	8	Ethiopia	0	42662	42677	15		30840	28908	12640	8738		0	0	0	0		384	324	70	0		48	60	130	0		0	0	0	0		0	0	0	0		26.0249	0.026243		0.0599684	0.574509		0	0	0		0
ET204	S01	8	Ethiopia	1	42662	42677	15		240	204	0	0		0	0	0	0		0	0	0	0		0	0	0	0		0	0	0	0		0	0	0	0		0.838721	0		0	0		0	0	0		0
ET206	S01	8	Ethiopia	0	42662	42677	15		0	0	0	0		0	0	0	0		0	0	0	0		0	0	0	0		1128	1020	380	204		0	0	90	68		0	0		0	0		134.906	0	134.906		7.25742
ET208	S01	6	Ethiopia	0	42662	42677	15		9360	8256	3720	1360		0	0	0	0		168	144	30	102		48	48	0	0		432	348	100	204		0	0	10	0		9.52984	0		0.0332298	0		59.5831	0	59.5831		4.62681
ET210	S01	8	Ethiopia	1	42662	42677	15		0	0	0	0		0	0	0	0		0	0	0	0		0	0	0	0		384	360	350	136		24	24	40	0		0	0		0	0		47.0827	0	47.0827		11.8667
ET212	S01	8	Ethiopia	1	42662	42677	15		28584	27000	17960	3808		0	0	0	0		312	324	380	0		144	120	20	0		0	0	0	0		0	0	0	0		12.1606	0		0.0225707	0.0616185		0.270474	0	0.270474		0
ET213	S01	6	Ethiopia	0	42662	42677	15		2280	2460	2080	1088		0	0	0	0		0	0	0	0		0	0	0	0		0	0	0	0		0	0	0	0		1.52572	0		0	0		0	0	0		0
ET214	S01	6	Ethiopia	0	42662	42677	15		3144	3228	1190	680		0	0	0	0		24	36	0	0		72	60	0	0		24	36	20	34		0	0	0	0		5.0488	0		0.0330051	0		0	0	0		0
ET215	S01	7	Ethiopia	1	42662	42677	15		4800	5436	7410	1088		0	0	0	0		0	0	0	0		0	0	0	0		0	0	0	0		0	0	0	0		29.7259	0		0	0		0	0	0		0
ET218	S01	8	Ethiopia	1	42668	42684	16		0	0	0	0		0	0	0	0		216	288	420	68		0	0	0	0		0	0	0	0		0	0	0	0		0	0.000166517		0.685364	0		0	0	0		0
ET219	S01	9	Ethiopia	1	42668	42684	16		0	0	0	0		0	0	0	0		0	0	0	0		0	0	0	0		192	216	120	68		0	0	0	0		0	0		0	0		4.62681	0	4.62681		0
ET221	S01	8	Ethiopia	0	42668	42684	16		456	420	0	0		0	0	0	0		0	0	0	0		0	0	0	0		0	0	0	0		0	0	0	0		0.986725	0.00339131		0	0		0	0	0		0
ET226	S01	8	Ethiopia	0	42668	42684	16		11472	9972	6550	1088		0	0	0	0		0	0	0	0		0	0	0	0		0	0	0	0		0	0	0	0		9.96172	0		0	0		0	0	0		0
ET227	S01	8	Ethiopia	0	42668	42684	16		53952	68496	37660	4522		0	0	0	0		96	144	140	0		0	0	0	0		0	0	0	34		0	0	0	0		99.8309	0		0.0944879	0.0365415		0	0	0		0
ET228	S01	8	Ethiopia	1	42668	42684	16		168	168	0	68		0	0	0	0		24	12	0	0		0	12	50	0		0	0	0	0		0	0	0	0		0.210718	0		0.00252139	0.0215236		0	0	0		0
ET229	S01	8	Ethiopia	1	42668	42684	16		4488	4572	3790	442		0	0	0	0		0	0	0	0		0	0	0	0		0	0	0	0		0	0	0	0		5.51678	0		0	0		0	0	0		0
ET230	S01	11	Ethiopia	0	42668	42684	16		0	0	0	0		0	0	0	0		96	72	10	0		0	0	30	0		216	252	300	102		0	0	0	0		0	0		0.44999	0.0599684		1.97394	0	1.97394		0
ET232	S01	9	Ethiopia	0	42668	42685	17		1536	1524	480	408		0	0	20	0		0	0	0	0		0	0	0	0		0	0	0	0		0	0	0	0		4.75908	0		0	0		0	0	0		0
ET233	S01	9	Ethiopia	0	42668	42685	17		192	216	0	0		0	0	0	0		0	0	0	0		0	0	0	0		0	0	0	0		0	0	0	0		0.21228	0		0.117404	0		0	0	0		0
ET235	S01	8	Ethiopia	0	42668	42685	17		9048	8976	3690	2482		0	0	0	0		0	0	0	0		0	0	0	0		0	0	0	0		0	0	0	0		9.52984	0		0	0		1.00134	0	1.00134		0
ET240	S01	8	Ethiopia	0	42668	42685	17		1560	1656	980	374		0	0	0	0		0	0	0	0		0	0	0	0		0	0	0	0		0	0	0	0		1.7045	0		0	0.000582202		0	0	0		0
ET261	S01	12	Ethiopia	1	42674	42690	16		1512	1416	800	272		0	0	0	0		48	36	30	0		96	72	160	0		0	0	0	0		0	0	0	0		1.16945	0		0.0126778	0.00546521		0	0	0		0
ET262	S01	10	Ethiopia	1	42674	42692	18		1320	1284	1530	680		0	0	0	0		0	0	0	0		0	0	0	0		288	240	300	0		0	0	0	0		2.05021	0		0	0		4.99306	0	4.99306		0
ET264	S01	9	Ethiopia	1	42674	42690	16		2424	2268	1030	102		0	0	0	0		24	36	140	0		24	48	150	0		24	48	50	0		0	0	0	0		6.49029	0		0	0.0206649		5.89592	0	5.89592		0
ET266	S01	9	Ethiopia	1	42674	42690	16		8712	9504	3140	3162		0	0	0	0		120	132	40	0		72	72	120	0		72	132	120	34		48	72	80	0		10.3365	0		0.169365	0.244324		8.62929	0	8.62929		0.934336
ET268	S01	9	Ethiopia	1	42674	42690	16		58824	53868	31500	9622		0	0	0	0		0	0	0	0		0	0	0	0		0	0	0	204		0	0	0	0		32.0049	0		0.0164071	0.00180815		0	0	0		0
ET269	S01	9	Ethiopia	1	42674	42692	18		600	720	830	68		0	0	0	0		0	0	0	0		0	0	0	0		0	0	20	0		0	0	0	0		0.70767	0		0.0575758	0		0	0	0		0
ET272	S01	10	Ethiopia	1	42674	42690	16		5856	6420	3820	1258		0	0	0	0		72	84	60	0		0	24	60	34		168	228	60	0		0	0	0	0		5.51678	0		0	0.0114508		2.34708	0	2.34708		0
ET273	S01	9	Ethiopia	0	42674	42690	16		70032	62424	33800	4284		0	0	0	0		48	84	0	0		0	0	40	0		120	156	30	0		0	0	0	0		131.209	0		0	0.159331		1.33014	0	1.33014		0.728159
ET279	S01	9	Ethiopia	1	42674	42690	16		53880	54960	34960	6018		0	0	0	0		1152	912	400	0		0	0	10	0		48	60	30	68		0	0	0	0		65.5243	0		0.0111442	0		0.0013908	0	0.0013908		0
ET280	S01	8	Ethiopia	0	42674	42690	16		4896	4764	3550	646		0	0	0	0		0	0	0	0		0	0	0	0		0	0	0	0		0	0	0	0		1.80826	0		0	0		0	0	0		0
ET283	S01	10	Ethiopia	0	42674	42690	16		0	0	0	0		0	0	0	0		96	156	130	0		24	24	240	0		0	0	0	0		0	0	0	0		0	0		0.181257	0.23299		0	0	0		0
ET285	S01	9	Ethiopia	0	42674	42690	16		816	852	0	0		0	0	0	0		0	0	0	0		0	0	0	0		0	0	0	0		0	0	0	0		1.29687	0		0	0		0	0	0		0
ET292	S01	12	Ethiopia	1	42675	42690	15		552	504	0	0		0	0	0	0		0	0	0	0		1440	1356	790	68		0	0	0	0		0	0	0	0		0.316335	0		0	1.52642		0	0	0		0
ET295	S01	13	Ethiopia	0	42675	42692	17		0	0	10	0		0	0	0	0		24	12	30	0		24	24	10	0		216	240	200	0		0	12	0	0		0	0		0.0513027	0.285594		13.0749	0	13.0749		0
ET298	S01	9	Ethiopia	1	42675	42690	15		0	0	0	0		0	0	0	0		120	84	80	0		24	24	70	0		864	744	490	170		144	120	50	0		0	0		0.136307	0.207604		6.06153	0	6.06153		9.91126
ET303	S01	9	Ethiopia	0	42675	42690	15		624	516	0	34		0	0	0	0		0	0	0	0		0	0	0	0		0	0	0	0		0	0	0	0		2.4479	0.000321351		0.00319733	0.293452		0	0	0		0
ET308	S01	10	Ethiopia	0	42675	42690	15		0	0	0	0		0	0	0	0		0	0	0	0		0	0	0	0		336	288	200	136		0	0	0	0		0	0		0	0		14.2079	0	14.2079		0
ET318	S02	8	Ethiopia	0	42681	42697	16		336	276	0	0		0	0	0	0		0	0	0	0		0	0	0	0		168	144	130	0		0	0	0	0		0.311696	0		0.00230849	0		0.235489	0	0.235489		0
ET320	S02	7	Ethiopia	0	42681	42697	16		144	132	0	0		0	0	0	0		0	0	0	0		0	12	0	0		216	216	170	0		0	0	0	0		0.657279	0		0.0106272	0.0824964		32.3926	0	32.3926		0
ET344	S02	7	Ethiopia	1	42682	42697	15		240	288	410	0		0	0	0	0		0	0	0	0		0	0	30	0		0	0	0	0		0	0	0	0		0.597096	0		0	0		0	0	0		0
ET350	S02	7	Ethiopia	0	42682	42697	15		0	0	0	0		0	0	0	0		312	384	330	0		240	288	50	34		0	0	0	0		0	0	0	0		0	0		0.229849	1.10209		0	0	0		0
ET354	S02	7	Ethiopia	1	42682	42697	15		0	0	0	0		0	0	0	0		0	0	0	0		0	0	0	0		432	444	110	34		0	0	0	0		0.0026381	0		0	0		25.5967	0	25.5967		0
ET356	S02	10	Ethiopia	1	42682	42697	15		0	0	0	0		0	0	0	0		0	0	0	0		0	0	0	0		240	264	150	0		0	0	0	0		0.00230965	0		0	0		68.4348	0	68.4348		0
ET359	S02	8	Ethiopia	1	42682	42697	15		264	192	140	0		0	0	0	0		0	0	0	0		72	36	10	0		96	96	40	34		0	0	0	0		0.262993	0		0	0.211874		4.92438	0	4.92438		0
ET369	S02	6	Ethiopia	0	42682	42697	15		10104	10428	8500	4896		0	0	0	0		0	0	0	0		0	0	0	0		0	0	0	272		0	0	0	0		10.805	0		0.00104357	0.00665383		0	0	0		0
ET370	S01	10	Ethiopia	1	42683	42698	15		3696	3864	4080	2584		0	0	0	0		0	0	0	0		0	0	0	0		0	0	0	0		0	0	0	0		10.4132	0		0.00669914	0.00521167		0.448422	0	0.448422		0
ET371	S01	9	Ethiopia	0	42683	42698	15		0	0	0	0		0	0	0	0		240	192	200	34		48	96	130	34		0	0	0	0		0	0	0	0		0.00245025	0		0.602458	1.53682		0	0	0		0
ET377	S01	11	Ethiopia	0	42683	42703	20		0	0	0	0		0	0	0	0		0	0	100	0		0	0	0	0		216	264	340	102		0	12	0	0		0.00147181	0		0.195305	0		99.4702	0	99.4702		0.0663074
ET385	S01	9	Ethiopia	0	42683	42699	16		0	0	0	0		0	0	0	0		0	0	0	0		0	24	110	0		216	180	1300	0		0	0	0	0		0.00720435	0.0044903		0	0.0853435		2.22058	0	2.22058		0
ET387	S01	9	Ethiopia	0	42683	42698	15		336	312	0	0		0	0	0	0		0	0	0	0		0	0	0	0		0	0	0	0		0	0	0	0		0.264943	0		0	0		0	0	0		0
ET388	S01	10	Ethiopia	0	42683	42698	15		16488	15648	6050	3434		0	0	0	0		0	0	0	0		0	0	0	0		0	0	0	0		0	0	0	0		6.49029	0		0	0		0	0	0		0
ET390	S01	9	Ethiopia	0	42683	42698	15		6192	5940	2840	1020		0	0	0	0		0	0	0	0		0	0	0	0		0	0	0	0		0	0	0	0		12.3415	0		0.0938489	0		0	0	0		0
ET391	S01	10	Ethiopia	0	42683	42699	16		192	216	0	0		0	0	0	0		72	60	80	0		72	72	80	0		120	108	110	68		0	0	0	0		0.215439	0		0.155065	0		4.72395	0	4.72395		0
ET394	S01	13	Ethiopia	1	42683	42698	15		1392	1464	0	0		0	0	0	0		0	0	0	0		0	0	0	0		144	96	190	0		144	132	0	0		1.1523	0		0	0		0.670091	0	0.670091		0.439202
ET395	S01	10	Ethiopia	1	42683	42698	15		23040	21156	13240	5576		0	0	0	0		72	84	180	0		0	0	20	0		0	0	0	0		0	0	0	0		44.2968	0		0.0715396	0.0203863		0	0	0		0
ET396	S01	8	Ethiopia	1	42683	42698	15		6048	6672	3610	1768		0	0	0	0		288	300	80	0		0	0	30	0		0	0	0	0		0	0	0	0		4.86573	0		0.05916	0.0502688		0	0	0		0
ET398	S01	8	Ethiopia	0	42683	42698	15		0	0	0	0		0	0	0	0		0	0	0	0		0	0	0	0		216	228	260	102		0	0	0	0		0.00497954	0.281072		0	0.11661		29.3993	0	29.3993		0
ET400	S01	10	Ethiopia	1	42684	42699	15		1032	996	540	34		0	0	0	0		0	0	0	0		0	0	0	34		0	0	0	0		0	0	0	0		2.83763	0		0	0		0	0	0		0
ET402	S01	11	Ethiopia	1	42684	42699	15		432	492	330	0		0	0	0	0		120	108	110	0		0	0	0	0		504	408	350	68		0	0	20	0		0.802359	0		0	0.226751		10.6958	0	10.6958		11.8667
ET403	S01	10	Ethiopia	0	42684	42699	15		2184	2028	890	170		0	0	0	0		0	0	0	0		0	0	0	0		0	0	0	0		0	0	0	0		1.25911	0		0	0		0	0	0		0
ET406	S01	9	Ethiopia	0	42684	42699	15		384	300	0	0		0	0	0	0		0	0	0	0		0	0	0	0		744	696	70	0		72	84	90	0		0.5038	0		0	0		85.4129	0	85.4129		19.4033
ET411	S01	7	Ethiopia	0	42684	42699	15		0	0	0	0		0	0	0	0		192	156	260	0		408	504	200	0		0	0	0	0		0	0	0	0		0.00432748	0		0.0146195	0.614848		0	0	0		0
ET412	S01	10	Ethiopia	1	42684	42699	15		840	768	0	0		0	0	0	0		120	96	140	0		0	0	10	0		144	180	240	102		0	0	0	0		1.89021	0		0.214769	0.00979614		29.3993	0	29.3993		5.16898
ET414	S01	8	Ethiopia	1	42684	42699	15		37272	38412	15960	4250		0	0	0	0		96	84	30	0		0	0	0	0		144	120	110	918		0	0	0	0		59.5247	0		0.00915343	0.000181208		2.86913	0	2.86913		0
ET415	S01	7	Ethiopia	1	42684	42699	15		5760	6240	3710	646		0	0	0	0		0	0	0	0		0	0	0	0		0	0	0	0		0	0	0	0		1.38602	0		0.0180423	0		0	0	0		0
ET420	S01	10	Ethiopia	1	42685	42699	14		22488	23184	20780	3944		0	0	0	0		168	180	210	0		72	60	0	0		0	0	0	714		0	0	0	0		60.4106	0.00669135		0.23299	0.132657		0.738315	0	0.738315		0
ET421	S01	8	Ethiopia	1	42685	42702	17		11880	11844	3460	442		0	0	0	0		0	0	0	0		24	12	0	0		0	0	0	0		0	0	0	0		9.25238	0		0	0.033456		0	0	0		0
ET422	S01	8	Ethiopia	1	42685	42699	14		0	0	0	0		0	0	0	0		264	312	330	0		72	108	80	34		0	0	0	0		0	0	0	0		0	0		0.0750198	0.728525		0	0	0		0
ET423	S01	10	Ethiopia	1	42685	42699	14		7320	6540	3210	2448		0	0	0	0		120	168	110	0		0	0	0	0		360	276	130	1088		48	36	70	0		11.0471	0		0.11426	0		26.1341	0	26.1341		3.68152
ET424	S01	8	Ethiopia	0	42685	42699	14		912	996	0	0		0	0	0	0		192	168	240	0		48	72	120	0		0	0	0	0		0	0	0	0		1.05455	0		0.056034	0.30358		0	0	0		0
ET432	S01	9	Ethiopia	1	42685	42699	14		3336	3480	1360	374		0	0	0	0		120	60	70	0		0	0	0	34		144	96	30	0		0	0	0	0		3.92747	0		0	0		1.24976	0	1.24976		0
ET433	S01	13	Ethiopia	1	42685	42699	14		0	0	0	0		0	0	0	0		48	48	60	0		72	72	80	0		5136	5340	1890	0		0	0	0	0		0	0		0.00746744	0.180031		402.947	0	402.947		0
ET437	S01	10	Ethiopia	0	42685	42699	14		312	312	0	0		0	0	0	0		0	0	0	0		0	0	0	0		0	0	0	0		0	0	0	0		0.194273	0		0	0		0	0	0		0
ET439	S01	11	Ethiopia	1	42688	42702	14		0	0	0	0		0	0	0	0		0	0	20	0		0	0	0	0		264	300	130	0		96	84	10	0		0	0		0	0		3.27263	0	3.27263		17.9801
ET441	S01	13	Ethiopia	1	42688	42702	14		1056	1248	450	238		0	0	0	0		72	108	30	0		192	192	190	0		0	0	0	0		0	0	0	0		1.11052	0		0.135385	0.58236		0	0	0		0
ET445	S01	9	Ethiopia	0	42688	42702	14		912	792	510	1904		0	0	0	0		0	0	40	34		288	480	580	136		72	60	100	102		0	0	0	0		3.5416	0		0.0302182	0.763966		51.5183	0	51.5183		0
ET446	S01	11	Ethiopia	1	42688	42702	14		19440	18600	12350	0		0	0	0	0		1008	876	670	0		480	444	620	136		48	84	70	0		0	0	0	0		13.1899	0.00528268		0.0745125	1.17149		1.55981	0	1.55981		0
ET456	S01	8	Ethiopia	0	42688	42702	14		0	0	0	0		0	0	0	0		744	684	390	0		0	0	0	0		0	0	0	0		0	0	0	0		0	0		0.456139	0		0	0	0		0
ET459	S01	10	Ethiopia	0	42688	42702	14		0	0	0	0		0	0	0	0		0	0	0	0		0	0	0	0		456	396	20	578		0	0	0	0		0.000215646	0		0	0		16.3186	0	16.3186		4.99306
ET461	S01	7	Ethiopia	1	42688	42702	14		0	0	0	0		0	0	0	0		1272	972	650	136		504	492	540	0		0	0	0	0		0	0	0	0		0.000267164	0		2.73605	1.23685		0	0	0		0
ET464	S01	10	Ethiopia	0	42688	42702	14		31704	32424	14030	11764		0	0	0	0		1152	1032	930	170		1056	1056	940	238		168	228	0	986		0	0	0	0		41.4476	0		0.359707	1.0159		6.14607	0	6.14607		0
ET467	S01	7	Ethiopia	1	42688	42703	15		75072	75504	32020	31178		0	0	10	0		768	660	230	68		0	12	60	0		72	72	50	510		0	0	0	0		112.356	0		0.614848	0.0310497		0	0	0		0
ET468	S01	9	Ethiopia	1	42689	42703	14		0	0	0	0		0	0	0	0		0	0	0	0		0	0	0	0		312	312	290	136		0	0	0	0		0	0		0	0		56.7635	0	56.7635		0
ET472	S01	12	Ethiopia	0	42689	42703	14		0	0	0	0		0	0	0	0		216	168	70	0		0	0	0	0		0	0	0	34		0	0	0	0		0.000620158	0		0.202045	0		0	0	0		0
ET474	S01	8	Ethiopia	0	42689	42703	14		432	384	100	0		0	0	0	0		120	120	40	0		528	600	270	0		0	0	0	0		0	0	0	0		0.619562	0		0.0485919	0.0750198		0	0	0		0
ET478	S01	9	Ethiopia	0	42689	42703	14		33120	33240	27800	3978		0	0	0	0		336	432	330	68		96	84	40	0		2136	2100	1270	748		0	0	0	0		25.4545	0.0315658		2.34067	0.0802873		44.8546	0	44.8546		0
ET479	S01	7	Ethiopia	0	42689	42703	14		0	0	0	0		0	0	0	0		1176	1236	720	0		1152	1248	1310	34		192	228	200	0		0	0	0	0		0	0		0.590317	0.949249		13.2572	0	13.2572		0
ET487	S01	13	Ethiopia	0	42689	42703	14		0	0	0	0		0	0	0	0		1200	1176	300	102		720	684	710	68		0	0	0	0		0	0	0	0		0.00107922	0		0.352459	0.540472		0.0465768	0	0.0465768		0
[truncated: 2 more columns]

## Sheet: Legend
SubjectID	Unique identifier of subject
SchoolID	Unique identifier of subject
Age	Age in years
Site	Country in which the trial was conducted
Sexs	1 = male; 0 = female
Date_treat	Converted date oftreatment
Date_foll	Converted date of follow-up
Days	Days between treatment and follow-up
BL_KK1_AL_EPG	Fecal Ascaris egg counts (in eggs per gram of stool) at baseline based on single Kato-Katz
BL_KK2_AL_EPG	Fecal Ascaris egg counts (in eggs per gram of stool) at baseline based on duplicate Kato-Katz
BL_MF_AL_EPG	Fecal Ascaris egg counts (in eggs per gram of stool) at baseline based on Mini-FLOTAC
BL_FP_AL_EPG	Fecal Ascaris egg counts (in eggs per gram of stool) at baseline based on FECPAKG2
FU_KK1_AL_EPG	Fecal Ascaris egg counts (in eggs per gram of stool) at follow-up based on single Kato-Katz
FU_KK2_AL_EPG	Fecal Ascaris egg counts (in eggs per gram of stool) at follow-up based on duplicate Kato-Katz
FU_MF_AL_EPG	Fecal Ascaris egg counts (in eggs per gram of stool) at follow-up based on Mini-FLOTAC
FU_FP_AL_EPG	Fecal Ascaris egg counts (in eggs per gram of stool) at follow-up based on FECPAKG2
BL_KK1_TT_EPG	Fecal Trichuris egg counts (in eggs per gram of stool) at baseline based on single Kato-Katz
BL_KK2_TT_EPG	Fecal Trichuris egg counts (in eggs per gram of stool) at baseline based on duplicate Kato-Katz
BL_MF_TT_EPG	Fecal Trichuris egg counts (in eggs per gram of stool) at baseline based on Mini-FLOTAC
BL_FP_TT_EPG	Fecal Trichuris egg counts (in eggs per gram of stool) at baseline based on FECPAKG2
FU_KK1_TT_EPG	Fecal Trichuris egg counts (in eggs per gram of stool) at follow-up based on single Kato-Katz
FU_KK2_TT_EPG	Fecal Trichuris egg counts (in eggs per gram of stool) at follow-up based on duplicate Kato-Katz
FU_MF_TT_EPG	Fecal Trichuris egg counts (in eggs per gram of stool) at follow-up based on Mini-FLOTAC
FU_FP_TT_EPG	Fecal Trichuris egg counts (in eggs per gram of stool) at follow-up based on FECPAKG2
BL_KK1_HW_EPG	Fecal hookworm egg counts (in eggs per gram of stool) at baseline based on single Kato-Katz
BL_KK2_HW_EPG	Fecal hookworm egg counts (in eggs per gram of stool) at baseline based on duplicate Kato-Katz
BL_MF_HW_EPG	Fecal hookworm egg counts (in eggs per gram of stool) at baseline based on Mini-FLOTAC
BL_FP_HW_EPG	Fecal hookworm egg counts (in eggs per gram of stool) at baseline based on FECPAKG2
FU_KK1_HW_EPG	Fecal hookworm egg counts (in eggs per gram of stool) at follow-up based on single Kato-Katz
FU_KK2_HW_EPG	Fecal hookworm egg counts (in eggs per gram of stool) at follow-up based on duplicate Kato-Katz
FU_MF_HW_EPG	Fecal hookworm egg counts (in eggs per gram of stool) at follow-up based on Mini-FLOTAC
FU_FP_HW_EPG	Fecal hookworm egg counts (in eggs per gram of stool) at follow-up based on FECPAKG2
BL_qPCR_AL_GEN	Ascaris DNA concentration (in genome equivalents in microL DNA extract) at baseline based on qPCR
FU_qPCR_AL_GEN	Ascaris DNA concentration (in genome equivalents in microL DNA extract) at follow-up based on qPCR
BL_qPCR_TT_GEN	Trichuris DNA concentration (in genome equivalents in microL DNA extract) at baseline based on qPCR
FU_qPCR_TT_GEN	Trichuris DNA concentration (in genome equivalents in microL DNA extract) at follow-up based on qPCR
BL_qPCR_NA_GEN	Necator DNA concentration (in genome equivalents in microL DNA extract) at baseline based on qPCR
BL_qPCR_AD_GEN	Ancylostoma DNA concentration (in genome equivalents in microL DNA extract) at baseline based on qPCR
BL_qPCR_HW_GEN	Hookworm DNA concentration (in genome equivalents in microL DNA extract) at baseline based on qPCR
FU_qPCR_NA_GEN	Necator DNA concentration (in genome equivalents in microL DNA extract) at follow-up based on qPCR
FU_qPCR_AD_GEN	Ancylostoma DNA concentration (in genome equivalents in microL DNA extract) at follow-up based on qPCR
FU_qPCR_HW_GEN	Hookworm DNA concentration (in genome equivalents in microL DNA extract) at follow-up based on qPCR
